# Supplementary material for: Spatial lipidomics reveals brain region-specific changes of sulfatides in an experimental MPTP Parkinson’s disease primate model
Source: NPJ Parkinsons Dis. 2023 Jul 26;9:118. doi: 10.1038/s41531-023-00558-1 (PMC10372136; doi:10.1038/s41531-023-00558-1)
Supplement: Supplementary file 2 — Data Set [file 41531_2023_558_MOESM2_ESM.xlsx]

## Sheet: Source Data
The source data includes the average peak area of the lipids in all animals
	m/z	m/z	m/z	m/z	m/z	m/z	m/z	m/z	m/z	m/z	m/z	m/z	m/z	m/z	m/z	m/z	m/z	m/z	m/z	m/z	m/z	m/z	m/z	m/z	m/z	m/z	m/z	m/z	m/z	m/z	m/z	m/z	m/z	m/z	m/z	m/z	m/z	m/z	m/z	m/z	m/z	m/z	m/z	m/z	m/z	m/z	m/z	m/z	m/z
	400.877	400.945	401.247	402.038	402.249	403.262	404.073	404.099	404.257	404.265	405.241	405.278	406.088	406.127	406.164	406.273	407.22	408.011	408.143	408.152	409.236	410.086	410.122	410.131	410.24	412.092	412.101	412.138	413.141	413.999	415.035	415.226	416.229	417.242	417.264	417.269	418.089	418.245	418.273	419.257	419.276	420.047	420.26	421.261	421.263	421.273	422.063	422.094	422.099
BRAIN REGIONS
Cd-P1	12196	26350.4	54483.7	28623.7	22979.7	116912	18525.4	46888.5	27427.2	37187.2	26561.4	28935.4	22236.8	20400.1	14104.4	18879.2	13323.1	32000.1	20387.6	19307.5	63644.2	16502	13214.9	20328.9	19095.8	12808	24224.8	91312	26519.6	16547.2	16064.5	41448.8	19452.7	294717	14490.8	15838.5	23436.5	88293.1	25397.9	891523	12141.3	21320.6	198573	19952.6	35092.4	26353.1	20823.3	83337.2	29871.2
Cd-P2	48905.5	15955.9	44890.1	12435.2	18217	107415	13632.3	13065.2	28228.2	28854.1	19306.8	48489.4	13966.5	15455.2	8206.95	13130.7	13359.4	13988.8	10157.2	11460.8	49767.5	10141.1	8052.35	11948.2	15841.2	10201.2	16761.2	43014.8	11246.2	13124.3	8541.41	53050.4	16009.3	376256	10584.9	10422.2	11418.4	77198.9	23553.2	721259	9959.88	11865.9	164565	14912.4	28393	25653.6	13531.4	44030.7	8206.35
Cd-P3	47717.1	44267.7	59812.2	29595.8	18233.3	111678	23476.8	51985.2	40774	30906.5	25959.7	55591.5	21912.5	24897.4	15082.3	14724.7	11895.1	22675.2	20395.8	13354.7	65740.6	34627.2	15136	14353	21624.2	13503.4	43496.6	120096	27913	15176.9	12135.4	38081.2	14595.7	326681	14198.6	11067.6	35698.4	70106	24962.6	766670	19238.7	17499.1	177074	20484.2	23138.2	28476.2	24502.8	84021.3	32775.9
Cd-P4	30078.1	29341	58044.4	31259.3	19824.2	118335	12354.8	20475.2	37806.3	32323.9	21735.9	31481.9	18337	14652	10734.9	16680.3	14000.9	24191.2	12401.8	12960	82240.4	16221	15911.6	13709.3	17868.6	12416.7	41584.7	60569.5	21083	11828.1	14487.7	34427.2	15861.2	282368	12306.7	12132.2	11557.7	70561.7	36955.4	892272	21976.2	16871.3	191681	21188.9	25990.7	24391.5	15895.3	66998.5	15102.8
Cd-P6	16988.1	21444.2	48094.4	44385.2	15784.4	90710.9	11709.7	20138.2	19784.2	30007.8	21800.9	50604	14627.1	13602.4	8896.15	15172.8	13005.1	22228.6	22577	11315.4	74798.2	26174.2	13847.3	28849.5	15882	14658.1	37372	101070	17186.3	11023.5	9965.14	55106.7	14820.5	245053	9998.6	11407.5	13299.8	56913.5	28502.5	699020	26420.2	13220	177328	20000.4	26883.7	22620.3	35308.4	103219	32276.6
Cd-V1	13486.6	25513	59489.4	45660.7	16503.4	108277	9213.33	47867.3	41666.8	31183.3	33666.6	49156.7	15741.8	21674	20315.6	16248.7	14097.6	33532.6	28135.9	18356.1	81071	29567.7	18841.7	19717.3	23623.2	16417.4	43625.1	53569.6	16091.2	11483.1	13845.9	48217.3	24562.3	355187	11342.2	14192.3	21798.1	90512.9	24233.4	841551	11755.3	11375.7	244274	27153	36051.8	26883.4	21380.6	129659	48321.4
Cd-V2	60902.9	25566.7	56828.8	39590.9	17280.9	124353	15583.9	28343.9	25416.5	33773.9	26680.4	78108.2	17857.2	14076.7	16281.1	13180.5	12905	32285.5	12154.3	12388.8	64854.8	19579.3	11040.3	16889.3	25380.6	13334.8	16820.3	52332.1	14237.1	14559.9	12633.5	50093.9	19314.2	294059	14890.3	13305.1	11360.5	69701.9	23286.2	1.01779e+06	10250.9	12054.1	195217	18317.3	31383.3	24834.1	14034.4	107198	33361.5
Cd-V3	138032	32686.9	44081.9	41976.8	21282.1	97060.6	23950.2	52102.1	44315.4	31785.3	20303.8	58839.7	31714.9	24792.7	23203.8	15523.3	13916.5	17939.2	17276.1	17041.4	78458.8	23883.9	16091.5	16763.9	20690.9	12921.7	34227.6	87853.6	12306.6	14122.6	13278.8	38703	14308.9	347978	15820.5	14135.2	22322.9	69810.9	22097.7	842113	12114.4	18664	181414	41879.1	25200.9	21886.6	21100.9	118550	39666.1
Cd-V4	11193.2	25762.7	70491.5	24803.2	18633.4	116841	13655.4	12866.6	28823.2	33877.7	23635.6	58185.9	17129.9	13352.8	10323.1	19732.6	13215.6	27548.3	16208.1	15202.7	57192.4	10661	11779.4	15923.1	18435.9	12994.8	23849	55183.7	10775	14811	11421	49412.6	19483.6	282435	13843.6	15932.6	12032.6	65825.6	24355.6	951757	11227.5	16680.3	235753	18384.8	27969.3	26479.1	17854.9	39924.6	19733.8
Cd-V6	6310.72	9189.96	35666.1	24675.8	11400.8	57166.8	8740.02	14483.8	21806.8	22549.8	15682.9	51266.5	9289.69	13165.7	13686.6	10651.8	10830.9	18631.1	5930.62	9415.48	44048.4	8384.94	6125.2	19663.3	13492.3	8133.99	12348	31060.7	8801.94	10090.5	9652.23	35120.9	9924.7	198392	8688.83	10442.5	6746.87	46353.7	18444.1	629511	8165.5	8797.16	130863	10608.8	21087.2	12513.4	8588.44	33815.9	16272
Clau-P1	8143.31	26794.4	45494.7	10123.3	16945.4	66912.1	12070.5	10072.1	17224.7	18033.7	18845.7	11891.2	18311.6	10012.4	7993.76	10418.2	8177.11	18727.9	11217.6	8926.49	39415.4	10359.3	8646.65	8832.13	12818.8	11514.8	16627.1	58201.1	14541.8	8975.13	7910.01	23574.8	9850.81	172323	9673.53	7257.2	9241.26	54913.3	21790.9	520807	9029.04	8973.79	137637	14314	17306.1	17973.5	15004.5	15312.2	9351.99
Clau-P2	22961.2	10057.6	35687.5	7120.97	11689.3	57566	6321.03	5307.24	15453	14108.1	10384.3	9288.31	10957.2	6567.04	5105.48	7362.11	6714.41	10820.5	8338.74	6409.09	26333.9	5083.89	6547.22	6366.07	9583.5	10704.2	7683.14	37320.3	6964.78	5935.76	7729.67	28394	9795.68	148680	6073.93	5917.59	6474.15	32836.4	17591	444936	8358.68	6774.47	97136.5	9171.99	14079.6	12796.7	10518.2	14385.7	5571.16
Clau-P3	12453.1	16946.1	43945.6	15896.9	14555.4	58112.1	9752.76	11808.6	17985	16543.8	13078.6	16834.4	22903.5	11687.2	8129.08	9529.18	9421.35	22804.3	14267.2	7498.19	37685.5	11535.5	11678	7040.33	12753.7	18410	19774.8	84710.1	12993.8	9738.94	6098.24	28361.3	9895.17	168807	10045.7	8432.03	9123.74	47430.3	15715.8	563564	8493.23	8810.5	127401	10006.9	16203.9	14356	16119.6	28758.4	11354.7
Clau-P4	13644.7	28626.1	50650.7	39492.3	17055.7	59888	9334.86	14539.5	14739.9	22114.6	13885.9	14086	18726.3	11990.8	9402.68	10575	14533.6	18377.1	20703.9	8919.41	34497.5	29926	28600.1	11658.4	12929.7	12831.5	70185.7	70849.7	14028.5	8180.31	8515.54	27719	11719.9	194532	7426.52	6890.37	11630.3	48226.8	21164.1	505355	9486.24	8298.62	127688	12114.7	21307.3	12448.4	17141.2	97922.6	9386.39
Clau-P6	52153	26542.2	37000.3	17442.9	15393.7	50479.5	10050.6	10746.5	10933	12574.9	12078.7	10842.5	14736.5	9191.57	8663.74	8023.95	5557.83	18053.8	14159.9	5677.49	25862.9	10241.2	10229.5	5579.2	7779.47	8956.29	23214.9	69312.6	12378.1	8043.6	8706.42	18216.1	6850.8	131186	5445.83	4821.02	7513.26	35190	19610	436511	7211.4	8523.16	106010	9892.75	13074.6	9377.54	11753	45100	7893.07
Clau-V1	13805.1	20267	43767.6	8194.89	14613.5	57051.2	5900.6	11844.3	16131.2	17270.7	12052.5	21654.9	13014.3	7959.12	10618.6	7463.42	9446.82	19205.1	12032.8	7476.92	39638.8	13502.3	9205.26	9601.02	19376.6	10130.2	11068.1	33105.6	13118.6	7880.17	7242.54	24382.6	9526.55	153408	7038.87	7499.85	7630.06	38855.8	25776.4	586544	8175.93	5969.54	141437	9253.21	17284.8	14000.5	11645.9	17141.5	7252.7
Clau-V2	5592.52	24322.1	39512	18433.3	14589.6	44869.1	7711.7	11463.1	10984.3	16333.6	10620.5	17851	16312.8	7433.67	8257.79	9298.62	5233.74	16265.4	8886.67	6801.66	26512.3	6515.15	6205.25	7026.58	7967.25	10024.6	11736.1	31526.9	8312.06	8080.49	5881.21	29226.2	6591.15	127555	5444.26	6427.63	7158.83	37364.7	14932.5	390126	9828.58	7906.24	108082	9485.29	13544.6	10779.4	12660.1	24614.2	14828.1
Clau-V3	53447.3	22432.8	33364.2	12062.3	12865.1	52811.4	9863.37	12324.3	13700.3	15183.7	10824.6	9815.53	29831	15241.2	10823.7	7218.22	10220.2	14947.2	18195.1	5557.41	26987.3	8151.89	12579.8	6733.9	9385.7	11523.2	29620.6	92924	20095.6	9987.36	6949.21	21233.1	7374.91	150916	6471.13	6610.88	11195.1	42691.1	16899.4	387322	10871.3	10483.9	94674.3	9348.93	13362.9	9758.92	18066.3	31775.4	10062.7
Clau-V4	14502	27388.2	47087.7	14983.9	15086.2	65496.4	10446.2	9692.39	12060.8	14724	12948.1	17372.3	16883.1	12043.4	10086.3	8994.46	7788.65	20100.2	12985.4	8744.33	37184	8066.53	9833.35	9364.83	10643.2	11331.8	13349.8	63966.6	15149.7	8292.05	11288.3	32981.9	9536.77	174934	7364.27	7392.23	10102.2	44244.6	19094.9	576170	11868.5	8360.68	126026	11338.7	21211.1	14086.2	14597	54118.7	10408.1
Clau-V6	8519.57	10680.3	37143.7	8390.41	10928.3	35148.5	3814.43	6369.86	9092	10494.2	8395.42	9054.58	10244.4	3415.41	4229.49	4891.83	6857.95	11317.8	3799.45	5624.94	19332.5	7383.78	3955.78	4199.15	6692.42	6546.69	4494.37	18316.4	6450.11	4892.11	7405.85	15825.1	7141.25	113324	4048.42	4763.18	4217.45	27984	23659.4	388131	7273.53	3375.09	90137.7	8540.1	11042.4	7496.11	7205.35	8200.29	6980.25
cw-P1	20602	54416.3	54032.4	26909.1	19865.5	67831.1	20317	17994.8	19887.6	18539.3	18089.9	22285.3	32164.7	21945.8	16346.2	11948.3	18246	35929.9	20991.8	13111.9	39817.6	20356.1	21206.9	12233.6	14730.7	23423.5	37663	150492	32214.5	18438.1	13021.6	38782.4	17100.3	175815	13706.1	11008.9	19280	49786.3	23475.5	601843	11581.2	12206.3	147424	22914.8	25065.5	17369.5	32857.3	95714.2	22558.1
cw-P2	62644	34126.6	63031.2	18821.7	17791.4	38977.5	10293.7	12833.5	19136.7	16507.8	13955.9	21366.3	23149.2	12506.6	26078.3	10183.4	9783.29	20354.1	16806.4	7550.48	38514.1	11393	16167.5	16739.8	10867.6	16180.6	17816.3	125331	28872.6	14734.5	9303.11	35325.6	14646.5	175745	11829.3	13049	16893.5	42022.2	26674.8	522372	9922.3	9894.77	136560	12813.3	23875.5	13183.3	20035.7	58497.5	20906.4
cw-P3	223030	34871	44542.8	42828	20561.2	42891.8	16259.4	16201.8	27836.1	16454.6	20724.8	39593.6	36982.9	19575.3	20862.3	11773.3	12446.8	32082	24787.6	12202	34610.1	28323.6	20650.2	13157.4	14690.1	20743.9	33543.1	195198	40104.8	13535	10999.7	48388.6	16529.8	213783	12400.9	7711.53	18970.4	44404.4	25354.7	706958	11251.7	11824	145493	15223.9	28400.9	23693.2	22123.8	91460.8	37589.8
cw-P4	68013.1	54633	69653.7	81657.2	23294.2	65371.7	21289.5	21902	25211.1	22932.7	33713.7	55682.9	33200.6	20277.3	25423.3	11930.4	11378.2	28562.7	31024.3	16155.3	57506.5	26562.8	23181.3	12427	23838.8	25401	46390.6	148999	34984.6	13971.6	12306.2	59006.4	19981.7	255476	14770.9	23324	20685.8	73019.3	26411.3	824819	14036.6	14547.6	198204	18516.3	33962.3	22202.3	29429.6	185386	32582.1
cw-P6	131873	53227.6	53411.4	93837.7	23083.1	57431.4	10506.5	19229.1	21706.2	18452.8	17472	21266.9	29515.8	17143	19835.5	9532.65	12000.4	30013.6	24268.3	14615.6	47679.4	34716.4	32356.8	13368.7	16539.6	24085.5	59864.3	133590	36148.5	12785.4	11711.1	48015.1	19460.6	253101	12078.9	8806.47	16567.4	57329	27694.6	673157	13002.9	11633.9	168261	15091.7	23937.1	16996.4	23926.6	292240	19631.7
cw-V1	13320.1	45861.2	51255.8	28620.7	17854.7	48109.3	15351.3	19820.2	21806.8	18947.7	16956.6	23598.1	29474.4	14553.5	15700.9	12165.3	9625.96	33627.7	20002.1	9685.43	38481.8	11524	16142	9610.33	14347.5	18118.6	19238.8	92289.2	21833.6	11262.9	11057	34577.8	13479.8	165160	11282.5	10373.7	12386.6	46756.6	22701.1	636814	18672.1	13227.5	145452	21958.5	28451.7	14346.7	25016.3	78152	14375.3
cw-V2	173286	42600.1	50142.7	40493.5	20044.6	41949.3	16410.4	12474.3	19197	14313.7	21784.2	40255.3	28837.5	16376.3	19806	12187	10719.2	28174.5	28177.3	12495.9	45211.9	14300.7	24820	16163.4	15460.4	22765.4	27812.8	202323	34187.1	14580.5	10157.5	24730.3	12131.1	192196	12053.2	11265.8	18526.5	52117.3	22893.2	590903	17193.5	13558	127199	20710	20535.4	14896.3	23591.3	203392	16884.4
cw-V3	210216	52918.4	41706.5	95725.4	17960.4	39626.8	15051	30460.7	17389.3	18847.1	17671.7	28139.7	39186.2	18565.6	19674.3	21489.8	15140.5	30437.7	34745.6	10807.3	37519.3	25069.7	49077.2	17118.2	14599	18499.3	83436.9	307363	44434.8	13641.8	13344.1	22019.3	12615.9	167837	15093.2	13718.1	18900.7	42870.1	25923.3	624431	14723.4	15274.1	146731	20722	23556.7	16989.1	27606.3	300623	42538.6
cw-V4	17444.5	50039.7	73029.8	24131.2	19652.2	43694.5	14840.7	34293.5	18462.7	17424	22511.6	22815.1	31578.3	19569.5	24374	12618.5	17667.1	27678.3	23543.8	10939.2	33839.4	11023.7	28667.6	13104.8	12593.6	21864.6	20028.1	108667	28311.2	15010.1	12137.1	18933.2	11556	197821	14933.9	11994.5	17445.4	56115.4	24945.9	678167	15623.4	12221.3	152406	16740.6	22570.7	17284.1	20787.3	51265.7	25682.5
cw-V6	106838	35103.6	41966.1	27820.7	13329.5	37142.1	7922.87	15158.4	14439.3	15572.9	15296.1	20532	13691.4	8682.04	13703.6	8992.76	7417.13	16975.4	9934.26	7004.71	23651.5	7383.78	11436.1	6582.95	7799.05	14082.2	7959.99	48285.2	12011.8	8081.66	8948.16	28797	10606.3	157095	6798.91	6617.73	12967.6	39142.4	24775.8	478808	12062.5	6997.71	110132	10157.8	21130.5	11315	15342.4	117347	16322.2
Ent-P1	24312.3	23522	37581.9	41742.3	10967	90436.7	14031.7	13484.1	14211.5	24732.3	21736.6	21308.5	14917	20187.2	8600.04	12118.2	11948.9	28567.3	6925.31	7710.1	58839.4	47940.9	20231	8941.22	19805	7134.93	63108.7	21857.6	11289.7	9227.65	9168.44	46487.7	12050.7	188233	17300.9	14630	8499.03	52968.2	13502.5	835781	7958.38	13259.5	226662	13395	27112.9	19220	17204.4	65841.8	19907
Ent-P2	34524.9	5105.08	26354.6	5955.14	10323.2	81330.1	11146.1	8146.16	19881.4	21412.8	10155	17617.9	9547.13	11745	3172.03	14064.4	4173.09	10043.3	6645.15	5043.4	34721.9	7731.49	5994.7	8324.31	15169.7	5709.99	11640.8	13547.9	6048.77	8301.6	8335.92	44657.2	13328.7	184101	15535	8364.24	9646.14	34749.5	19014.6	575744	6071.62	5363.17	122457	7899.51	14213.2	19745.4	9404.1	12884.1	3763.78
Ent-P3	140047	12452.6	36686.1	22085.3	10466.6	89171.4	10470.1	12014.7	15367.2	25864.1	18703.8	21185.1	12259.5	13421.5	4892.83	8420.15	8116.18	14477.9	9024.86	7983.47	63745.8	56213.2	15430.7	15923	16005.6	10241.4	52243.3	18780.3	6542.25	11873.1	6314.85	31510	10722.2	194194	20034.5	12357.3	6882.21	43982.9	13624.1	720076	6557.02	9949.74	177264	16284	24593.7	15798.9	14414	65065.4	22684.2
Ent-P4	12162.7	19350.4	43458.6	16078	23335.2	114437	10689.7	16312.2	16252.1	30777.6	19401.3	20239.6	10975.2	8442.11	6805.44	13313.2	8147.24	13347.2	8182.12	8913.15	45571.2	13230.1	7470.69	13335.9	15470.7	10859.3	16508.2	27124	5440.18	8248.83	12020.9	84419.6	16870.2	217626	21580.7	18911.3	9068.67	52993.5	22160.7	709393	8912.04	10275.8	166028	11562.9	22394	19539.4	13747.4	45385.7	13413.4
Ent-P6	6920.35	8109.18	31242.7	5952.2	9089.48	69008.7	6684.49	7191.65	10064.9	20968.6	11828.8	13622.6	6819.06	6514.03	3380.17	7495.84	6985.74	7547.1	5007.1	6492.84	30501.6	6768.37	4486.69	8767.36	9559.32	6125.6	5889.76	12254	4103.69	7336.22	8668.89	21113.4	5651.16	133128	15248.6	13158.7	5094.91	33204.1	12740.7	499866	5191.3	6679.49	117090	10302.2	19971.8	18495.5	8024.91	7946.86	4805.17
Ent-V1	18123	16208.6	36206.9	20190.7	11475.3	81422.2	8757.33	12596.3	17804.2	21450.6	12694.7	28301.9	11449.9	10792.2	7640.79	9720.91	14251.6	21222	6887.08	7889.88	71798.8	22606	15118.7	10594.9	18517.6	6182.76	20517.2	19243.2	10338.3	6353.72	7692.87	50480.8	11434.4	207625	22666.3	13508	5913.46	51837.5	13698.1	982989	7854.3	5381.74	207083	20097	35251.3	16621.5	8493.84	24315.5	11191.8
Ent-V2	44182.2	17039.9	37556.6	15538.1	11466.8	113826	9467.16	12212	17243	27674.5	19270.6	18546.2	10862.5	10372.7	4893.28	11784.8	8567.96	13792.8	12335.5	8024.91	48629.2	27437	9331.1	11541.5	13818.8	8511.58	24702.3	14848.6	8227.47	9111.46	11308.8	31135.1	12579.1	161466	14126.7	11302.7	7410.15	40798	16230.4	839017	6640.25	7303.59	169212	15959.2	22902.7	21186	10029.4	25862.6	15687.9
Ent-V3	28945	26881	25382.7	16543.5	10132.6	101624	8492.29	11044.8	20880.8	26321.8	14466.4	21788.5	11505.1	14625.7	4210.12	9474.11	9498.92	33671.4	11280.2	10075.9	64927	38910.2	12941.2	11567	13642.8	7704.15	33552.9	13552.9	5630.56	8645.52	9780.03	48482.5	13308.7	179552	20498.3	16826.9	8513.92	41556.6	12674.8	1.10043e+06	9531.39	13372.4	251727	9638.67	30109.1	21172	10283.8	28474.5	13032.7
Ent-V4	21997	33161.2	34605.1	30980.8	9767.43	130336	16019.4	16353.3	35557	28619.2	24728.3	27780.8	19775	30601.9	3942.42	15514.7	10111	30623.7	18854.7	11437.2	67098.7	45210.3	22688.5	12104.2	29337	6174.21	53737.9	30568	6198.29	10082.5	12364.8	45571.2	13298.2	204783	22189.2	17498.7	8050.81	50455.6	18013.4	947240	7497.59	16034.3	237044	15123.8	27758.3	26504.1	15908.9	56377.8	17270.6
Ent-V6	11009.9	11580.2	21437.3	5455.24	6971.49	50129.6	5243.56	5953.93	9096.98	12972	9334.27	8563.04	6026.12	5655.67	3746.02	7274.36	5605.18	16291.6	3034.81	6841.85	26353.6	4772.22	5827.06	9518.81	9408.77	5332.88	9418.9	10248.6	7038.53	5722.9	5939.82	19089.3	8427.23	127685	10045.3	9306.71	3836.76	34186.3	14726.6	467464	4373.9	5139.29	98264.1	7137.55	12334	9931.95	4082.69	18426	6507.05
GPe-P1	7613.25	26710.5	71984.1	9403.26	16354.2	100977	12747.6	11879	14104	24402.8	15232	26053.8	18782	9712.66	9649.63	10043.4	9249.88	24897.6	10385.2	10204.5	48397.2	11417.5	9639.7	8496.93	13580.3	11530.3	15113.4	81073	17855.2	10157.6	7906.96	24643	8863.13	196750	9436.4	7758.05	12344.9	50555.7	20996.3	596940	7949.69	10876.6	126276	13022.8	23672.7	18492.9	16272.9	17274.5	9726.89
GPe-P2	24662.6	17831.6	45770	9236.03	14794.9	84915.7	8266.81	7724.38	14170.9	24192.4	10578.6	9523.68	10849.4	7938.91	4983.9	7922.4	6251.57	12762.7	6534.89	8168.52	40004.1	6831.54	6066.11	6130.02	8447.06	9837.46	8343.16	41920.1	10052.3	9368.62	6323.95	26693.2	9261.4	248119	6431.93	7423.04	8544.67	50426.2	18393.1	443515	6379.91	9412.19	96103.2	10590.7	14749.2	19374.7	12534.4	14066.9	6759.78
GPe-P3	45291.8	20819.2	36555.9	14797.6	13085.8	63623.5	11162.3	16955.2	17960.5	18921.1	24001.6	25104.1	16904.7	13349.5	16600.5	6653.65	10676.3	18067.1	17457.3	5678.25	49985.9	15304.3	11129.6	7402.52	18201.7	13764.7	16540.8	53489.4	10252.9	9369.44	5295.04	47668	6047.39	170106	9081.81	9642.13	13913.4	46530	17631.6	571092	6815.55	9858.57	130408	12072.1	22757.7	13606.5	14568.8	33384.4	19598.5
GPe-P4	15502.6	27867	46672.3	16459.9	18415.2	83478.1	9398.46	10716.6	10561.3	20480.8	14836.2	10259.5	18763.7	10582.9	13844.9	9622.16	5669.83	18683.5	9745.64	7417.7	35096.6	12534.4	7546.38	5600.21	10954.8	10828.2	14875.7	52400.6	11751	8944.74	9615	16284.9	6003.35	159354	7032.02	8270.49	10693.1	41097	18863.3	490807	8480.11	8211.32	119550	9867.9	15222.4	16266.2	12741.2	32709.4	7063.64
GPe-P6	6224.94	18037.7	45861.8	6980.46	12333.6	56298.6	7154.81	7208.31	10429.9	18195.5	8778.14	8279.01	12181.9	8591.45	6124.1	5683.63	5743.91	17010.7	7845.27	6045.59	30767.3	6690.01	10192.7	5803.13	9926.31	8906.49	16016.6	30494.1	11420.1	5443.69	5307.46	16895.2	5881.32	140056	4409.56	5013.18	6622.36	30774.2	15695	449987	6079.11	5932.4	107320	8235.88	13346.5	11842.6	9362.07	9748.9	7351.42
GPe-V1	7450.47	27009.7	58534.1	10953.6	16863.6	98215.4	7581.19	10914.8	13503.6	29485.9	14503.5	12688.8	12155.1	9275.02	8631.99	8584.49	7182	23003.1	8916.32	10130.8	38306	8531.63	8904.17	6980.35	16116.1	10829.3	9476.86	48617.9	11614	8312.18	12618.9	19486.5	8297.1	201961	8495.55	6990.45	7923.2	48105.9	18757.7	625526	8635.79	9444.94	137812	17246	22385	22052.1	13455.6	18795.2	11280.3
GPe-V2	13721	20865.1	37181.4	7231.51	12514.2	61035.7	8341.72	7786.23	10319.6	18604.4	11798.8	10880.3	12724	7981.86	6082.78	6442.49	4603.21	16198.7	10086.6	5300.38	28122.1	5549.88	4679.47	5008.98	7793.2	16618	12867	44870.8	8186	6999.67	6412.17	33017.5	10759.2	169122	5163.69	4187.62	7390.81	36974.6	13570.8	475255	5151.8	6734.43	111179	9073.72	13991.1	16409.3	14497.3	11173.1	7082.11
GPe-V3	34499.4	26787.5	43013.3	9381.01	13908.9	79489.8	8422.08	8989.21	10622.7	17581.4	10101.3	10034.4	15301	6773.82	8722.76	8395.99	5913.56	17871.5	9383.26	5473.06	31185.4	9117.72	9550.32	5993.92	11480	10507.3	13974	83258.1	15323.8	9373.19	6476.4	17053.1	6393.37	139363	6972.21	7111.32	11802.6	37194.1	15255.6	395461	7996	8832.61	116632	9447.39	16453.3	16013	15711	25297.8	9654.42
GPe-V4	21369.1	37110	59624.8	27319.8	15323.1	96070.7	11408.2	13843.5	17360	24727.3	16192.3	11067.2	15017.5	9888.97	6911.68	8819.09	9636.19	20190.3	8662.18	8082.04	34051.5	8712.9	7242.8	7458.19	12697.8	12664.5	11257.5	46062.3	11689.6	11517.5	7317.34	47956.8	8997.36	188251	11617.6	9705.62	10754.1	43867.6	20163.2	552165	8856.81	10465.3	137374	11800.1	17002.1	18449.3	19643.7	67747.6	9226.51
GPe-V6	5030.1	12253.6	32295.8	7396.37	9827.79	47192.7	4834.7	5762.07	8435.35	12539.7	7531.88	13464.8	6010.39	7029.35	3252.71	5400.43	3874.43	9548.3	4509.65	5828.28	18514.7	4464.81	4290.09	4297.89	6860.01	6985.34	5845.77	20803.8	4385.37	5072.63	4280.87	19850.3	7110.22	129215	5250.6	7023.17	4879.92	28765.3	16541.9	362718	4709.28	3527.89	78146.3	7144.17	13023.1	10731.8	4552.8	8787.6	5699.59
GPi-P1	6250.24	28560.5	63323.4	11007.8	17838.3	116965	17174.6	9147.36	13521.9	25159.2	20952.6	13137.3	15745.8	11754.7	9351.85	8565.2	6206.96	23266.8	11053.2	11751.9	46716.6	22293.9	12112	7160.87	15170.2	11770.3	33361.7	64913.6	21409.5	12576.8	8521.59	24435.6	8351.79	192784	8412.16	11546.1	11066.2	49678.4	16600.4	563282	7990.19	15514.1	147097	16644.2	20155.5	22782.2	22428.6	25075.5	8887.02
GPi-P2	11344.3	13093	41434.4	6325.22	11471.5	67881.6	7052.54	5405.15	8428.21	17317.6	7968.83	7828.94	9084.51	5870.14	6971.6	6366.74	3840.3	11765.3	4836.09	5243.06	22668.5	4605.07	5316.81	4808.94	6394.58	9131.25	7271.93	23635.5	5494.29	8385.61	4204.04	23802.6	7586.57	127800	4950.87	3422.32	5650.84	32880.4	13183.1	322499	5290.44	7138.43	73020.3	6773.25	11271.3	14992.1	8276.7	9142.83	4526.49
GPi-P3	9560.95	18959	47140.4	10718.5	14293.5	67583.6	10656.6	8301.53	11182.3	17779.3	15651.4	9766.83	15527.7	9761.91	8280.85	8472.83	7499.68	20146.8	9082.1	4475.23	34624	12125.8	7132.11	3963.76	11252.2	8543.06	14855.2	52063.7	14245.4	8153.61	6741.76	26964.1	9217.35	138814	5241.64	3981.83	8658.16	38126.8	15623.2	425497	5595.17	7890.24	105373	8419.3	14211.2	14856.6	16028.8	14370.4	6456.3
GPi-P4	14514.9	21600.9	50233	12051.2	16775.7	74253.1	8808.38	8077.96	10825.4	24925.1	16617.8	10670.4	13126.4	8052.27	7370.79	6584.45	6688.24	16775	8823.44	6239.39	30885.3	8062.22	7762.79	4910.93	9378.71	12557.5	9310.39	48570.5	11487.9	8847.49	5995.18	18132.9	5668.44	165747	8370.83	5219.46	9374.76	41799.4	18338.9	476259	8393.4	8896.42	102023	11332.8	17096.3	19505.4	12629.4	28944.7	9268.1
GPi-P6	5682.37	21502	34099.4	5099.44	14023.6	39888.7	5378.84	5292.88	6264.16	10457.6	7336.91	6605.68	13533.4	3966.66	4905.01	3577.97	3201.27	15970.1	7401.56	3217.26	21556.4	4097.92	5507.1	3093.91	5728.06	7683.76	7092.91	44532.4	11960.1	5767.47	1691.99	8588.8	4060.38	99439.5	2414.07	0	5597.66	35310.4	12600.9	334399	5090.17	5274.09	62455.5	7908.25	9099.93	9176.9	8839.35	10510.9	6917.18
GPi-V1	6359.4	30259.9	55309.7	10724.6	16531.2	105027	8843.64	9068.04	12594.6	29991.2	17501.8	10522.5	14261.2	7067.19	9956.01	10127.6	6841.56	22941.4	7861.36	7280.28	35036.3	11899.7	5939.86	6669.96	11329.5	10247.7	11339.9	43184.5	9660.71	8157.08	8233.86	19334.7	8300.1	189971	10953.3	8306.56	6748.8	47658.9	17882.9	585523	8205.98	9941.6	140693	13613	19494.9	20885.5	11854.6	16130.4	9103.68
GPi-V2	20238	26203.2	50088.8	12239.5	14541.6	67809.7	8615.67	6534.76	20259.3	17599.4	12517.7	50377.6	12111	8775.95	8337.1	7928.79	6547.18	20498.4	6692.68	4416.05	29651.1	10006	6270.89	4110.47	13131.6	12942.7	9921.26	66084.9	10493.8	7250.95	7455.94	28723.5	6183.57	188515	4176.42	4749.02	6397	45436.1	13804	584563	7518.74	9233.87	134699	10822.5	13918.7	14728.1	20841.9	16195.8	7923.92
GPi-V3	23227.6	22666.5	41999.6	11395	11769.9	62405.4	10234	12065.7	9604.41	17641.4	9910.59	9210.58	14079.5	7413.06	7582.24	7983.19	5831.97	20016.3	8001.92	5604.8	26566.9	12567.2	8066.16	5218.83	10250.1	9618.71	12910	83230.3	14388.4	8570.85	4698.8	16153.5	6964.86	145407	6701.86	4757.65	7935.03	38478.6	17033.9	389642	6963	8269.25	113858	8784.93	14126	14409.9	14186.4	21246.1	11963.9
GPi-V4	6452.06	28925	63579	9621.66	18366.4	93668.4	9755.36	9399.38	15843.6	28866	12273.4	9761.23	15399.9	8781.22	10628.1	11528.1	5885.21	17370.2	7906.4	9234.03	35957.7	8242.42	8154.24	5727.88	14287.1	11747.6	9282.9	46404.6	11082.1	9963.69	9521.5	27053.4	8913.62	177416	7095.94	6598.64	9106	48223.3	17914.9	572775	9121.03	10151	129477	11687.1	17786.7	21442.1	12363.6	20650.4	6894.34
GPi-V6	33725.5	11413.5	34256.6	26535.6	10072.9	39640.4	4888.79	9251.43	7635.39	11090.4	9725.09	9280.26	8953.11	2696.51	6616.72	4722.42	4028.92	10914.2	6750.51	5137.89	17951.5	9791.19	4160.4	3778	6457.77	8165.83	3165.78	34202.9	14015	3841.17	5127.49	17732.9	3755.39	118578	5173.2	5347.64	4844.11	33181.9	12890	322815	4651.71	11377.7	73912.5	6282.05	10031.5	8633.81	5483.25	39162.3	5323.27
Hip-P1	27866.6	28432.1	49200	47795.3	12677.2	92627.6	16587.7	60389.7	27880.6	24045.6	32479.1	40024.5	17058.8	23590.5	18023.7	13343.7	17554.8	38051.1	23556.4	15870	90198.9	40484.4	21361.5	10857.1	31202.4	13368	45039.9	60700.1	15825.4	9869.92	13541.6	52999	21627.8	328808	17233.9	16875.2	40310.2	83377.5	21951.5	871055	15737.2	14662.8	192919	19706.4	31564.4	22336.3	14622.3	114973	47238.7
Hip-P2	31217.2	10914.4	45541.6	21570.3	12665	102528	20372.1	16765.3	32825.7	21586.1	25744.1	59173	18154.7	19878.8	16693.9	14064.4	10935.6	21052.8	14198.9	11382.3	67475.7	42688.2	10848.5	9377.5	20338.8	6039.3	47396.3	55214	11718.4	8669.27	7680.86	45019.2	18697.7	312927	7567.98	8258.69	25746.5	66781.1	18737	821609	6151.9	7979.92	172820	12641.6	34081.9	19745.4	13201.8	48318.1	25304
Hip-P3	99852.7	11609.6	36811.9	25202.3	17640.3	83408.8	15828.2	18943.2	31404.1	22714.8	19423.2	29921.2	16331.8	15870	9371.63	11418.3	10918.8	35746.1	13036.2	10285.9	61205.3	36090.2	20164.7	13528.3	28248.2	9897.39	48052.6	42160.7	15312.5	10021.4	8158	70486.4	12995.3	292445	11741	8980.65	18714.4	61267.7	27818.7	801849	9153.15	10671.9	150022	11604.5	23459.1	19612.3	18213.3	38155.6	17211.6
Hip-P4	20733.1	41242.6	47218.3	62344.9	15490.8	114066	12681.9	46196.1	33047.5	26936.8	25590.7	63329.1	24716.1	28900.9	17212.5	19782.2	26398	45901.4	26476.1	12864.2	94644.2	65384.6	30076.8	17450.8	24130.9	10238.6	66137.5	68737.5	18499.3	11139.5	11688.8	61445.7	21304.2	342986	12326.3	13071.8	22727.2	80274.5	27359.2	990243	13392.9	16280.2	229092	25597.3	37103.6	27676.9	17787.9	169661	41003
Hip-P6	50336	27193.6	40557.1	16491.1	12940.9	87875.7	24957.4	15558.8	20255.6	22665.3	22114.6	64827.3	12826.3	12070.3	4739.9	9714.36	20352.3	23927.7	14507.3	10068.9	58491.1	23122.2	8455.6	10268.3	17426.6	9153.26	33237.3	27988.8	19490.5	9838.88	8029.4	47522.2	15998.8	362299	9147.62	8266.19	16436.3	76529.1	18706.4	871004	8983.09	9552.23	215045	25216.9	30515.9	24017.5	10432	40721.6	19682.2
Hip-V1	45172.9	24577.8	44419	27489.5	12500.1	85711.9	8793.14	21236.4	25386.8	23720.6	20935.3	43323.7	12169.1	19390.4	9412.02	13443.1	11367	27812.5	12484.8	8952.02	80332.8	33473.6	17206.1	14417.9	25799.4	11507.1	38439.5	30939.2	7579.72	9952.1	5974	96461.5	16267.9	345719	8702.77	9618.01	13678.9	71201.9	22085.5	846529	8371.95	7776.3	211816	15029.3	26657.7	17586.8	8316.6	72589.7	17931.4
Hip-V2	56066.7	28365.1	39123.1	58960.6	13685.6	95077.8	18905.4	36683.4	41017.6	29843.3	23402.5	73708.2	20064.7	21089.6	16489.5	17762.5	15993.9	56284.7	22730.2	16187.3	78386.1	55563.8	24855	11876.8	24426.1	23632.7	57582.4	47276.3	17683.7	10655.8	10688.4	87568.8	22209.8	256079	9545.08	9004.79	25760.5	59880.4	23619.1	1.14374e+06	9388.63	13658.2	227498	21271	33417.9	20444	15184.3	145096	24943.2
Hip-V3	45154.3	12839.9	36290.1	17182	11940.2	80484.9	12254.5	14828.8	22868.3	25898.8	17664.8	20875.4	12737.3	10959.5	9194.89	10142.6	10409.2	34993	10172.3	14010.6	68198.5	22144.8	8792.52	11229.4	20483.1	7599.35	15836.2	38372.9	9026.6	11148	7737.05	38125.8	14566.1	387209	12216	12291.4	12882	89955.6	18555.4	711318	8140.41	11098.7	163417	11953.7	19757.3	13955	14040	19890.3	12262.1
Hip-V4	14144.2	19109.3	39102.1	51774.1	16796	101901	13175.5	14245.2	24148.3	37720.7	16438.9	22677.7	25560.8	10057.5	7252.34	12567	15405	33220.1	9499.29	9941.61	60480.9	28599.2	10330.6	8880.24	14067.7	8717.52	31004.1	29693	11695.5	11079.3	12007.7	63737.2	19502.4	303483	9833.75	10246.3	16509.8	62555.3	20197.6	763391	9556.73	9068.58	171292	13482.1	26312.5	19407.9	12955	95213.4	15038
Hip-V6	22387.5	7763.58	27346.3	30090.6	8539.35	54636.1	6617.09	28304.9	24814.8	13454.7	18062	28220.2	6199.67	11102.4	3152.11	5858.98	11191.2	15459.7	6581.26	6830.73	41255	5202.73	5378.5	7383.91	14768.1	3983.95	9071.36	21374	3817.89	4764.53	4032.6	41959.7	11395	215675	5889.13	14773.4	7386.49	52367.5	16948.3	443580	6267.37	3683.78	109190	16690.8	15799.1	11176.5	7604.82	78196.9	22675.8
ic-P1	24104.1	37431.2	63980.7	25916.3	16825.5	50670.2	9897.39	9568	14401.9	17073.6	16189	15396.4	21463.2	11265.9	25331.5	8066.34	11710.8	26494.8	22184.8	8792.15	38840.1	14139.4	16346.7	8965.45	10611	18006.6	42584	223919	31021.5	13051.1	7319.28	24156.4	8983.71	176638	8227	7712.47	15119.9	48855.8	17564.8	440512	11332.7	8420.02	87496.1	12226.8	17216.9	13866.4	24670.3	89199.8	13299.4
ic-P2	7213.63	29491.3	50781.2	11750.9	15041.5	49517.5	6005.52	6682.39	9683.75	12182.9	8895.12	12749.7	12434.8	7039.94	11426.1	7297.89	4917.61	17576.4	9475.72	4122.3	16197.5	6209.67	10086.5	5068.69	7721.27	14647	9396.74	76754.6	15180.2	6435.03	5773.12	12015.4	5119.61	113690	4771.27	3256.28	7874.54	30463.6	17055.5	278188	7176.22	7246.93	64773.1	7875.12	14109.9	10653.3	13396.5	28883.9	8686.5
ic-P3	180523	25460.2	40349	25648.6	15015.8	55142.2	11920	15918.3	22125.1	15845.8	9770.36	20115.6	30302.1	20735.9	32267.3	12606.5	8354.59	29340.5	20445.2	9696.22	44801.5	14900.5	25091.7	6956.35	11254.9	17276	44091.2	243418	44379.7	9269.93	7589.25	17721.4	10980.6	189161	7135.38	11791.8	22632.7	46591.6	20179.8	536675	7497.14	17572.7	130854	13276.1	20435.4	16687.3	20203.2	70465.2	19547.7
ic-P4	7832.43	39763.9	58266.8	12077.3	17702.7	64696.8	8588.05	7826.31	13353.9	14762.3	11740.2	31081.3	22832.1	10201.6	19445.9	7885.78	10212.5	25230.2	11743.4	9317.21	31998.3	7219.69	13725.9	8864.1	9440.3	13623.3	18985.4	120360	22169.6	10446.8	7854.48	24209.7	4591.92	251395	5842.83	6513.79	11324.2	44223.6	19846.2	517431	10264.4	7055.39	137281	10467	25493.5	12971.7	19685.6	23788.3	9564.44
ic-P6	70322	29421	51745.6	33666.3	14058.1	54320	10269	11536	11270.1	16265.5	12532.9	21287.5	16658.9	7677.37	16307.2	9913.53	6340.2	24096.6	13477	5561.89	31741.5	9505.44	11774.6	5322.9	14369.2	14094.9	15603	113831	32419.3	7745.56	9943.5	33132.8	13517.4	177827	7606.65	7093.08	11060.9	45701.2	18771.4	471993	7899.06	5663.54	106993	11161	16159.4	11165.7	13958.8	100283	8921.11
ic-V1	7642.91	34985.9	50739.8	15227.7	15154.6	64957.8	7124.42	9170.37	10763.4	15856.2	9361.66	26405.2	13836.4	7232.73	10235	8625.17	5985.97	26718.1	9534.24	4231.9	33564.6	7650.91	10432.3	5051.62	7745.87	15880.5	18571.2	95800.1	19505.5	8398.98	8648.12	17613.2	7218.48	193170	6198.63	4652.08	9613.96	43884.7	16903.7	651548	12903.1	6788.58	131892	9432.24	17869.5	15740.6	15902	46647.7	21154.4
ic-V2	27439.3	32701.2	45190.1	11130.1	15990.1	55527.1	6089.77	7104.14	11072.6	11901.4	9589.4	11638.6	14530.3	6006.97	12416.4	6564.77	7443.47	19068.9	15254	7917.06	18585	6358.23	8005.64	5933.82	9240.45	14505.6	11667.3	85137.8	15746.6	9434.59	6384.23	11894.7	7268.66	131450	4786.9	5021.52	9980.5	34457.6	18219	402880	8130.34	5860.07	77869.6	9025.85	13121.4	13586.3	13471.9	45022.4	18125.4
ic-V3	71570.9	35894.7	50378.1	37672.3	17316	66348.3	11168.6	11956	15729.3	13875.8	15650.8	40010.7	23527	11310.8	22282.4	10558.2	9045.08	22966	15217	8425.89	33263	11011.6	17449.8	8693.09	9127.6	20984.7	29097.1	219780	34814.5	7796.53	7070.67	28564	9484.61	148397	7178.94	11024.5	14445.1	39840.4	17925.5	589910	10483	9629.39	111409	13201.2	16597.8	18321.1	18510.7	74305.5	13078.2
ic-V4	7422.09	38076	55446	14660.1	18121.3	49322.1	7891.98	10071.5	12170.2	14067.2	13091.2	19416	18410.4	12362.6	30469.9	9259.93	8957.15	22635.4	11501.4	9447.17	27866.6	8502.9	11367.7	8860.91	13136.6	15171.3	18606.8	120826	22134.9	10806.3	12841.9	21965.9	6593.84	191091	7359.46	8650.43	13503.2	42019.9	25639.6	510753	9364.99	7999.36	137037	12974.7	16190.8	11635.1	20071.8	29978	15770.2
ic-V6	28455.4	11809.9	40635.7	6199.11	11794.4	23926.6	4772.45	5060.83	9368.78	8317.2	7063.19	8386.68	6342.74	4483.85	5993.36	4673.97	5197.46	10201	4580.98	4023.91	19081.1	4391.35	4542.49	3693.92	4738.06	7677.55	3563.73	40634.1	7719.5	5031.37	4361.4	12350.7	3675.95	142744	3040.28	2457.38	4972.01	28866.9	16940.9	362340	6817.61	4449.36	90624.1	6050.96	9444.19	6057.04	5501.52	13832.1	6832.44
Ins-P1	20819.3	12065.7	40344.2	36640	14668.1	137804	23778.5	16136.8	34550	40751.2	24578.5	30352.5	14738.4	27754.7	8750.27	19447.2	18007.4	27224.1	14290.7	13542.3	70957.2	44644.7	14119.1	11447.8	20638.2	9164.73	40582.7	23277.3	6487.48	15041.1	15217.2	35317	12405.7	216779	15526.1	12470.8	18382	51252.3	19702.9	954180	9799.33	13002.5	228344	18198.1	32780.7	38423.5	13314	121767	19102.5
Ins-P2	16517.2	8805.32	35985.7	16915.7	11013.5	92267.3	11985.7	12791.5	22346.5	30826.4	26459.6	28580.1	17091.6	21062.2	6376.65	12969.2	12631.3	16209.8	13005.2	11069.9	71312.5	25377.8	6821.9	13316	17013	8240.77	22009.2	24407.1	7004.69	9681.19	9339.22	40780.1	13552.9	205540	13845.4	12753.7	8557.93	50940.7	20803.4	833954	9942.32	9841.57	197013	17621.5	22969.4	17614.7	11783.6	63675.4	27413.8
Ins-P3	20587.5	11274.2	36394.1	16388.1	9727.41	86798.1	18667.4	23121.4	31048.5	23255.8	20372.2	29277.9	14868.9	27339.2	5849.64	16960.2	13021	30440.6	17191.5	16629	70063	38561.5	22688.8	13783.1	27000.6	10126.6	33888.1	29605.1	12163	13362.7	8084.06	39081.3	15709.4	193916	15887.9	15553.3	13251.6	57071.4	22004.2	956901	7939	13740.8	199063	25346.5	23443.1	23118.4	12976.6	42131.4	23651.6
Ins-P4	10459	8701.47	36802.2	26425.7	13215.1	105365	12225.1	9616.86	28709.1	30809	39968.9	32909.1	14072.2	20560.2	7282.29	25816.9	14525.5	22570.8	16626	11710.6	73792.3	29484.7	9298.14	13790.7	21820.9	8108.56	27311.6	17169.4	6680.64	10129.7	11943.6	57707.2	20992.3	244091	13742.2	12359.7	19393.8	60229.1	21066.1	1.05491e+06	9344.07	9309.96	241230	24874.7	28999.2	22754.2	15429.7	54799.8	21294.5
Ins-P6	46286.5	19624.4	32074.2	45355.7	12438.6	75641.6	15256.5	26958	32373	25378.9	25697.3	33033.1	18589.7	26113.4	15951.2	10510.4	17150.9	29932.3	22276.7	10680.1	89891.2	57388.4	19066.1	12691.6	22587	7811.7	54696.7	30332.7	7055.6	9847.69	10481.7	71714.6	18023.9	183352	13268.8	14483.9	16336.3	63352.1	19671.6	956292	19643.6	10555.5	214236	15020.6	32443.1	20050.9	13328.3	107275	39156.3
Ins-V1	17725.7	16390.4	33841.1	50570	10664.6	130173	20343.6	17953.3	30049.4	33282.6	20914.7	54561.7	15754.2	21253.7	6042.28	15815.2	22975.7	28721.3	29182.2	11662.3	79340	37468.9	22218.4	13076.7	23143	12908.2	30789.6	17514.8	5864.61	18577.1	12651.5	40362.8	15567.5	229174	21005	14463.9	14936.9	61806	16765.5	992372	8188.94	15095.7	217511	22356.3	35195.6	19802.3	20471.4	46532.3	35923
Ins-V2	78964.1	16679.7	32284.6	15585.2	10826.5	111019	9896.54	15867.8	26416.7	24951.6	18914.9	109485	11933.6	13200.8	7001.97	11249.2	11936.8	42162.8	23878.7	8721.42	80626.6	31930.3	10661.3	12424.8	14779.6	7896.87	27649.9	17546.9	5946.98	11547.7	14237.2	72012.9	17255.9	189236	12341.5	15098.9	10090.5	50984.2	17767.7	840262	7822.68	14429.8	172322	18444	29107.5	22800.7	15097.1	34074.5	19388.8
Ins-V3	37043.6	13473.9	34407.1	40902.7	9669.51	82397.9	16157.3	19255.4	23964.8	24245.1	26799.4	37785	30755.3	23404.6	10420.5	12992.4	18164.7	33967.4	21673.5	8954.87	74847.5	50160	14618.9	16169.5	20871.1	8579.75	38106.8	35128	14500.1	13126	12806.6	60546.6	16167	237303	16818.3	16793.9	19113	64041.2	17143.4	917256	9945.49	19429.7	204242	14468.5	25921.6	20726.3	13201.5	80723.5	35748.2
Ins-V4	23350.7	18755.9	45332.8	49368.8	14331.6	85703.4	24327.1	38351.2	38474.2	30296.1	36250.6	66938.6	16229.6	32736	6867.36	19666.7	17917.8	30584.7	23233.5	26445.5	75652.4	51176.4	31823.8	11477.5	28662.1	8067.88	35750.7	33375	15377.2	10333.8	11318.8	59259	35954.6	208567	18085.6	13459.2	30376.9	66991.1	21670.2	894455	23226.9	23440.9	213083	23441.7	27685	23927.7	16670.8	127978	53975.1
Ins-V6	36577.7	5636.4	30186.5	29748.9	7851.35	64550.5	8957.94	17015.6	21988.1	21509.8	10639.8	21712.2	10583.3	13460	4234.72	8521.96	8104.45	25840.6	9626.6	6472.74	58317.8	14599.1	9509.69	8406.78	14165.2	5175.9	12323.4	15200.6	9010.05	6755.16	11089.6	40008.7	15534.2	159743	8768.46	9382.3	12332.7	38572.7	17828.2	654349	6556.7	4488.12	148983	10300.2	22360.4	15647.8	5118.31	66441.4	16225.1
ITG-P1	18934.9	11149.3	37194.1	36634.3	11104.6	80212	10825.9	18072.8	22714.6	24331	20985.1	18062.9	11052.9	26644.3	5044.48	13790.5	15126	21139	12541.5	9114.51	71958.4	58963.4	16381.5	14849.8	22696	7614.66	50555	20267.9	5713.68	10953	10793.4	30842.1	12238	182840	22336.7	15865.7	14293.2	43950.2	19448.2	852975	6592.58	14544.1	178134	14764.7	34634.5	29505.3	11183.7	51007.9	21786.7
ITG-P2	26551.7	4551.99	28381.2	20957.8	8569.16	73964.5	9225.59	10732.7	19679	23334.5	15300.7	14830.5	9672.11	12016.2	5408.88	9406.11	6342.16	11352.2	15483.1	8104.06	37425.5	29725	13063.7	8587.23	12478.3	5098.23	50193.2	22232.3	3371.6	8693.12	8441.74	36248.1	11094.7	181053	16646.7	15034.1	10201.8	37143.4	16457.9	666171	6460.72	8693.37	128408	9319.3	22957.8	16827.6	8664.39	31912.6	14628.5
ITG-P3	86942.6	13555.9	26204.7	20870.2	10197.1	113799	12407.2	9485.42	13933.7	21648.8	21728.6	30332.3	14837.6	18545.8	6059.99	9026.7	6868.43	15193.2	14939.3	6422.53	52571.4	45470.6	14762.7	10794.1	13483.3	7214.97	61988.4	21901	7451.78	9056.65	7828.86	32812.4	12215.6	184533	28335.3	15148.4	10986.5	41343.6	13492.8	970396	7078.37	8509.31	213164	17148.1	27209.3	13185.9	10060.6	43596.8	24412.6
ITG-P4	15677.9	17665.7	59607	28472	15118.9	194852	18451.3	21470.9	27868.4	68887.1	27110.8	45722.4	11751.4	18385.3	7288.83	11804.5	12817.7	19056.5	16382	13276.6	72266.9	41845.6	14129.6	14385.1	23174.3	9065.43	28870.1	15428	6037.91	10840.9	16033	63888.9	29179.1	256827	23196.4	15619.5	12521.4	93829.6	27747.4	1.02691e+06	9234.21	9654.49	237666	19453	36207	41134.8	14318.6	22918.7	22307.2
ITG-P6	15862.6	13048.3	35870	4662.39	8278.29	70283.9	8679.56	7898.34	15917.3	18280.5	13920.6	12481	9882.69	6268.51	3440.54	10076.6	6246.83	12166.8	8993.44	6401.6	29332.8	10403.8	6409.96	9967.26	12054	5998.84	18577.4	23814	4873.17	9463.78	9886.53	26045.1	8363.71	153182	22266	16755.8	13134.8	42411.8	21943.9	573630	6164.83	6413.29	124061	12780.1	16196.7	14208.4	9962.21	9803.76	7402
ITG-V1	14269.8	17303	30831.5	22544.8	9978.57	83143.2	11645.1	11368.5	24394.8	23609.5	18736.5	28300.5	9030.06	15431.7	11434.4	9509.63	11635.6	28178.2	18255	7435.61	61123.1	45095.6	12273.4	13713.9	19644.2	9397.44	53889.7	22662	7219.36	6248.38	11405.7	37956.4	10119.5	175309	20589.7	14722	7922.73	47995.3	16467	934303	7547.09	8484.18	204811	20943.2	25240.1	20371.2	11332.9	44258.9	20196.4
ITG-V2	32993	16926.2	31880.6	23269.9	9307.11	83999.5	12268.2	15878.7	16896	22637.2	18020.5	28371.5	14351.1	20937.4	3679.01	8403.34	11406.1	22411.5	12887.1	7741.67	66296	51874.5	11775.3	10162.1	16760.9	10200.4	41991.7	16892	9903.79	9107.31	10106.2	28136.4	11048	139046	22212.8	17706	10936.3	39022.5	16209.4	815092	7525.86	12535.8	175096	16787.7	28120.8	18309.1	14744.1	39663.5	17067
ITG-V3	85977.4	7227.44	29017.3	23422.3	7970.51	74802.9	16244.9	13426	31438	20039.2	24317.2	27787.9	11493.3	31402.3	11752.9	10480.1	13106.8	10054.7	12280.8	7257.78	53022.5	47263.3	18828.4	9762.86	14204.9	5739.82	50588.2	40717	5979.83	8897.12	7431.82	44270.3	10894.8	175815	21481.8	18843.6	16176.7	52459.8	15506.1	893453	9171.98	7817.71	211026	13731.3	21153.9	12442.8	8018.08	33658.9	25936.4
ITG-V4	14027.8	24538.2	31726.3	25074.2	10466.5	88525.8	20491.8	11103.1	24977	26505.5	18972.7	18649.6	14116.4	13534.2	4424.13	12264.1	10457.2	27459.6	15715.5	9334.79	53573.4	36732.9	12080.2	10034.8	17713.4	8227.21	44003.9	16871.3	9885.63	10814.1	24982.3	39309.1	13234.4	176149	22848.4	20498.1	7545.43	41753.9	16838.1	940366	7983.06	8502.61	193809	10912.7	25541.3	27357.8	12455.6	48578.7	21747.4
ITG-V6	49154.3	5519.5	18098.5	15157.3	6564.42	52487.2	3912.11	9311.96	19947	13817.1	14711.9	36323.9	4027.26	12540.9	3537.43	6009.51	4771.99	11821.4	2157.5	4099.71	40608.6	8226.35	3475.52	6350.93	18361.5	3667.15	2002.61	5916.16	2650	6099.85	5793.79	47184.2	14834.4	128212	21941	17308	3987.73	30866.6	14516.6	554359	5925.46	3862.59	122724	13252.7	13530.9	10123.7	5147.73	23865.1	16357.2
MTG-P1	134454	18320.6	37727.9	54350.9	15291.9	90256.4	20702.3	38406.6	33608.4	30271.4	27801	23328.2	21866.1	33838	14684.9	23759.2	16236.2	36791.9	26758.3	8192.29	81558.1	64354.6	32556.6	12935.5	32844.3	12552.2	62951.2	23263.9	29312.1	9902.27	21173.2	48318.3	15492.1	263610	25095.2	23065.2	30813.6	67184.3	19653.2	959691	10839.6	14295.9	206797	15914.1	45244.2	22062.6	15357	167233	37155.9
MTG-P2	31830.8	5049.05	24041.6	5419.59	8900.02	69588.7	8260.8	5662.19	12514.3	18398.9	12870	9935.5	6500.54	7628.11	3365.19	10612.8	6142.56	9434.14	5874.47	6306.82	31850.8	7814.32	3839.37	10154.1	9802.83	6278.41	5657.25	10220.2	4419.04	8825.25	6973.84	35908.2	11261.5	144433	7350.42	10012.5	5928.25	36398.3	16137.7	519445	6485.28	7166.06	114168	8510.89	15451.3	15471	7266.39	21139.3	6395.8
MTG-P3	40288.4	9549.94	38617.8	9176.43	10532.9	77562	10688.1	8562.68	16242.7	27101.9	15094.9	16526.8	12309.6	14080.7	5798.24	10617.2	7588.17	11249.8	10592.6	8727.68	44596.4	14741.4	5625.82	12763.9	13095	6657.2	12970.7	33140.6	6339.35	10051.7	6983.54	35724.6	11483.4	159602	20623.6	19792.3	8663.9	43382.6	14634.8	556196	10205.5	10397	123785	13254.8	19125.1	15816.3	16888	11383.3	8493.56
MTG-P4	126927	19154.1	36590.8	17252	12476.1	134835	14570.9	20491.3	19725.3	32066.2	22308.6	21260.5	13372.7	20908	8171.75	15440.5	12854.2	16017.3	17156.4	10377.6	60157.8	25125.8	11710.5	17285.7	18180.1	7884.47	30407.2	25048.1	5843.01	11936.7	16857.1	39665.1	14878.2	231018	14760.6	13461.5	12908.1	62494	28418	875744	9338.03	11960.8	213675	16255.6	29238.8	25071.4	10231.5	41602.7	24634
MTG-P6	53974.2	11836.1	27973.9	11091.3	10121.8	62126.8	9982.25	8798.64	15483	22770.1	13999.2	16319.4	6762.15	8302.61	4293.66	9474.51	7140.45	12545.5	11505.1	5476.12	59601	15545.1	13694.8	9180.55	15340	5731.66	16211.8	11695.5	10068.4	11114	7432.95	51988.1	11579.1	180550	14294.6	12654	9123.35	46226.9	15620.8	867649	14086	7165.33	169028	20868.8	17438.7	22020.1	6600.64	20970	10573.5
MTG-V1	13551	11097.4	33055.4	29506.2	13421.5	94214.7	10227.6	14614.7	26302.7	24805.1	22809.5	31361.2	10175.4	20547.1	13110	22746.7	14141.1	19266	23345.6	8712.34	93694.1	30344.6	10734.7	11094.6	38822.6	6664.85	29627	19970.1	5683.04	11659	9056.55	68225.7	20693.7	205017	10707.9	9972.73	21331.2	49996.8	14681.6	836319	7371.4	10588.8	195334	15118.6	28706.6	23459.9	14420.7	29450.2	22571.6
MTG-V2	28982.9	10992.7	35298.7	12371.6	10226.3	105792	7917.84	8083.59	19652.1	23953.4	20463.1	28087.1	9555.58	12883.3	5009.09	13092.3	7943.77	11254.4	8585.82	8429.66	54624	21071.5	8882.31	10875.3	10608	7995.29	15855.3	10543.9	4420.69	9031.43	13397.8	56431	21769.3	181931	12260.5	13600.1	7206.78	37391.2	16812	708377	7325.38	8084.43	162727	12149	28488.6	20465.2	8511.43	29592.3	7503.35
MTG-V3	106101	15829.7	32869.3	36251.4	9972.85	88000.7	15050.6	18832.3	31405.7	20984.6	16940.2	21906	13429.3	35103.1	5384.25	11394.6	14114.8	28503.7	29883.7	7838.55	64316.1	60815.5	25035.9	15181.2	11929.2	8266.54	79096.9	26446.8	5457.66	12796	13309.6	66136.6	17169.5	225689	18891.6	12281.5	22004.2	59775.4	21270.8	816520	10131.7	11050.7	183371	12978.8	26792.2	15711.8	13350	123658	42270.8
MTG-V4	19050	12633.6	29847.7	9241.68	11495	64836.8	10631.5	9865.85	16477.6	19969.7	14688.3	18252.6	9343.61	14627.6	5014.01	12455	7723.04	17133.5	11222.3	8031.24	50759.1	15881.3	9663.09	9344.37	12995.9	5325.79	13349.6	15790.3	9896.79	8643.93	11044.8	32801.1	15011.5	179766	11732.2	11377.5	7733.73	40545.1	16897.8	614862	9298.14	8391.01	132114	12487.6	21028.1	20995	13284.1	16824.2	12993.9
MTG-V6	18597.4	5285.54	29220.3	19843.4	10089.4	103846	4318.97	17983	13412.9	23054.5	9208.17	49526.4	4044.09	7979.32	2670.41	6556.12	6461.33	9186.95	9745.13	7061.15	45785.3	6580.1	2195.17	7679.15	10706.1	4050.96	8783.73	4748.86	2585.82	4213.9	7829.4	45063.2	13403.9	158178	14985.2	8439.33	6473.5	44394.6	12654.5	617920	5760.71	4068.76	132351	9117.89	13992.8	22977.9	3936.23	37234.3	20571.1
opt-P1	14716.9	27134.5	45255.8	18793.4	11565.4	35604.4	9747.82	17047.2	19754.3	13286.8	15374.8	25145.3	20558.6	14598.2	14733	8439.41	6483.15	24389.1	12485.6	5303.62	49575.5	6026.41	15798.6	5950.85	14758.8	17327.4	20175.4	164307	33037.4	7727.52	3421.54	33475.7	9602.81	219757	2987.44	4196.08	13052.1	62520.1	13225.4	529144	6908.43	4748.32	125349	9647.74	13922.7	9674.58	21921.8	15652.4	9219.33
opt-P2	3941.35	15751	37464.3	3351.21	12611.7	49247.7	3877.8	4413.36	7722	10637.6	7405.54	10358.5	8854.6	3250.86	5755.86	3729.69	3696.14	10718.5	4716.02	1975.25	21141.4	2855.51	5098.77	2426.55	5032.51	7723.1	5184.13	43012.4	11949.4	5390.75	2541.01	26591	4515.19	138419	2617.29	0	4337.2	33399.8	13918.1	245691	4494.4	2970.68	59376.9	4992.09	9157.37	5919.8	6628.76	7385.58	3762.92
opt-P3	75121.4	17504.8	29924.4	13809.4	10235.1	21533.6	4618.11	5668.75	8194.23	8520.1	6300.63	17548.5	14112.2	4500.23	8380.9	3808.04	4078.77	23440.7	6819.78	2886.91	13833.6	4539.6	7938.04	4490.36	4189.01	15358.9	10874.4	107244	23763.2	4664.85	3516.35	9687.72	4189.06	95302.5	2263.94	0	9123.53	29582.4	13026.7	223864	3623.71	4901.99	48193.6	4874.48	9633.46	6447.28	11859.3	30696.3	4997.67
opt-P4	10859.1	32788.1	47155.1	12600.8	15854	42474.1	5038.69	12322.9	17772.6	16611.1	12791.7	19007.2	16145.4	7196.77	8023.76	4667.38	9125.19	26998.6	10189.8	5608.7	42354	8908.29	9138.9	5645.26	14235.3	10655.5	28378.2	87076	23168.9	6347.34	6262.79	23708.8	7339.83	278292	5553.07	5607.5	10933.7	64256.6	24482.3	463912	8743.83	3987.4	94981.7	7854.62	17690.3	12875.2	14898.6	21705	11252
opt-P6	14787.8	25126.3	39578.7	42468.4	10847.9	49615.6	9875.98	41545.4	24338.9	13785.6	17857.4	45267.9	21360.5	23198.1	15876.4	7926.1	11403.7	24869.6	19708.8	3855.13	51367.7	17251.9	24285.7	5270.79	8873.48	10343.2	31694.2	110704	18827.3	9287.63	4038.82	49993.1	21468.8	226159	7950.04	3888.42	18580.7	59440.7	17958.6	640004	6816.74	3821.65	110751	18667.2	13044	11656.2	9968.27	72217.9	29800.3
opt-V1	3338.43	18883.2	29199.6	21345.9	8553.88	33500.8	3925.03	14864.5	9942.7	9063.58	4748.03	10139	9535.02	3125.35	6613.34	3115.34	3305.66	13943.1	5323.54	1969.79	20562.1	2929.25	4598.73	2383.47	7629.97	15174.1	4682.21	50237.5	9860.94	4515.35	2742.71	8762.34	3176.38	179707	2411.89	2384.68	5675.23	38142.7	10253.4	287144	4234.15	2670.42	61778.8	5179.09	9194.32	9962.27	7261.45	32542.8	9959.5
opt-V2	64838.5	21659	31870.9	38807.8	10451.3	48901.1	5399.2	17545	29151.5	11147.1	20941.9	20200.9	13188.3	12090.5	16715.9	3770.09	8605.46	46091.1	12523.9	5360.56	57723.7	24471.4	20740.4	7338.56	14123.8	10309.8	42472.9	76793.6	16611	5086.4	3780.08	34335.4	15856.6	249024	5984.81	3012.81	14944.7	56452	10749.7	612875	9960.38	3961.05	125446	10798	16452.8	12116.8	9739.57	70062	11999.5
opt-V3	8489.11	29088.8	36077.1	8864.95	10275	27634.6	6006.7	9712.72	7774.9	10272.9	8158.55	10658.9	15496	7162.93	8774.84	5553.04	4410.17	17414.1	9424.63	3634.84	15664.1	4979.27	9670.6	4762.87	5190.9	12581.5	10278.7	110998	20699.4	5681.44	2784.23	7246.82	3749.22	102660	3903.37	3572.25	8296.04	27919.1	17095.6	245753	5006.88	6457.13	58108.7	6874.02	10729.3	8287.67	11075.7	15786.2	5543.54
opt-V4	14843.4	41754.4	46344.4	30340	13929.3	71809.4	5033.08	33398.7	31678.3	18170.6	14139.7	26651	18621	13990.5	16487.1	4502.28	15680.2	22964.7	24051.9	3271.56	59573.2	18942.8	14067.2	7863.52	19515.4	11201.7	14836.1	82159	30348.3	6085.6	3181.82	57542.4	13830.5	510821	7288.38	2075.07	17230.8	104967	25174.2	645428	8643.86	9807.28	149865	15285	24673.2	15239.1	10633.5	62110.4	24459.8
opt-V6	7270.58	7928.33	29473.6	40585.7	8286.3	22456.7	2065.74	56915.7	14052.5	4749.92	15207.3	45629.9	3901.79	9916.49	16795.8	2932.43	4232.79	7293.94	6062.63	2306.51	47979.6	2037.89	18472.7	1874.75	18068.6	4773.06	3018.94	54327.4	15344.6	3046.54	1846.59	27922.2	18545	154882	2422.92	1941.06	10605.1	52010.3	10161.5	403783	3989.33	1987.67	90716.2	7345.19	15991.3	7881.45	7647.93	102948	14647.8
PCgG-P1	27296.5	22841.5	61023.8	47647.5	19445.3	108848	16412.6	11930.8	37041.3	33005.8	24228.5	48800.6	18537.6	30007.3	12624	21377.1	14938.2	24075.1	17198	16672.2	71623.5	74356	20524.6	16989.6	26792.8	14508.9	62760.9	44443.9	21525.9	16313.4	18236.4	41944	16427.3	248673	16981	18408.8	14641.8	59827.5	31776.9	878195	19834.7	21116.2	207778	32029.1	33413	26109.5	29909.1	130950	49918.6
PCgG-P2	11073.2	15961.2	47762.9	26717.1	16705.3	113861	14261.6	14033.4	34187.6	31140.5	25363.5	47694.8	15593.7	13676.2	7344.87	19640.8	11786.2	14274.8	20510.3	17741.7	79633.5	26079.5	9382.9	19692.7	26592.9	12286.7	18738.4	37157.1	13240.3	13452.9	25246.1	74530.2	20251.6	315311	15372	12569.9	22086.7	75175	26919.5	992786	12060.4	13573	245840	15742.6	24695.6	23341.9	14570	34626.9	14869.9
PCgG-P3	124278	17723.2	44671.8	15154.3	21381.2	106939	19049.9	16892.7	24676.9	28918.1	22563.7	33232.7	22101.3	17494	9582.52	14540.3	14232.1	27636.1	12209.7	13658.2	52082.3	21275.6	12127	18035.9	23029.9	15543.6	23104.4	50734.3	13604.4	16341.5	12835.7	53929.2	15484.6	211182	17584.7	17017.1	13368.3	58015.6	21593.8	747692	11539	19047	185040	16438	30922.2	21725.4	19885	35728.6	18598.1
PCgG-P4	9681.82	20288.1	62478.5	42207.8	21679.9	106916	14160.4	25624.6	29777.3	30428.7	26811.4	35935.1	23413.2	27787.5	8512.61	15414.7	23807.8	28093.5	13166.1	13399	59150.4	22635.1	21702.4	19378.9	27337.3	21540.2	38229.8	47897.4	13653.7	13639.4	15213.7	55859.9	16943.9	291360	17181	16108.3	37659.4	80540.5	27885	858749	15411.6	14711.5	226201	24370.5	37235.6	25851.4	18845.2	113002	42294
PCgG-P6	93498.1	23047.2	42715	20946.3	15217	76918.4	11129.1	11095.7	18538.5	25076.9	16889.4	14575.1	13358.4	10006.6	10134.4	14913	9948.88	16416.6	7945.12	11239.2	47467.3	10285.3	9228.22	12459.3	12449.8	13357	13323.8	46545.4	13578.6	10551.1	13184.9	36892.9	13446.4	188021	11952	13025.9	10436.8	48717.8	19537.2	673936	9696.91	10979.6	143219	12992.4	22022.1	15791.2	14054.3	102828	10993.7
PCgG-V1	21827.3	21802.1	54994.2	43218.3	19112.8	94326.3	13458.7	17798	25250.1	35840.4	19225.4	22219.4	14559.7	16027.4	9273.79	13384.8	17105.2	20962.7	20490.6	11135	57649.5	36280.1	12967	15153.6	15956.8	11184.1	29229.8	40845.7	8809.12	11990.9	11955	46668.3	12855.9	202237	14083.8	12349.8	13513.4	53798	23445.9	891224	14740.7	12644.7	176873	20282.8	29003.5	20424	17357.9	145381	23201.4
PCgG-V2	69376.5	32646.4	50838.4	57982.9	20895.3	182589	19899.3	15421.6	31974.7	47946.8	29356.3	29642.2	20383.2	13799	12324.1	22995	14834.3	50383	16329.2	19291.3	63538.5	25084.9	19552.2	20044.1	23746.9	16504	33129.8	54055.4	15571.3	20057	17479.1	62061.3	21800.2	274266	14440.2	16258.9	11968.9	77311.9	25191.3	996306	12241.9	15101	226386	21007.8	33728.4	41717.2	18370.2	102514	40299.9
PCgG-V3	165304	17110.4	41824.1	39786.8	14803.2	86556.1	19487.5	23935.8	21274.9	34871.9	21344.8	29423.5	20258	19015.3	9195.01	17410.6	15108.1	17506	15684.2	12365.5	59325.5	48043.9	11464.3	19292.3	21042.2	11865	21813.2	66248.1	11893.4	15056.2	13126.4	43843.7	22528.2	189419	18013.5	19267.7	13771.5	52260.4	20697	867180	12559.7	18269.8	179633	18446.2	27323.5	20674.4	22715.2	113595	18470.4
PCgG-V4	16603.7	23671.1	57843.9	40675.7	18722.6	138850	17357.6	13992.5	29966.5	34078	26294	27945.6	23755.1	20525	12757.5	19234.7	12596.8	34938	14403.6	13852.1	59445.1	27969.8	22339.5	15179.1	27414.1	11484.3	33628.3	35171.9	19754.9	12973.9	13190.8	61941.3	16846.6	271149	17289.4	19631.3	11978.8	74024	26360.8	1.03047e+06	16611.1	15718.7	211312	22691.1	31049	26389.8	19912	72924.6	23596.6
PCgG-V6	40621.3	12385.3	40638.7	22796.7	12338.4	64644.7	9584.89	15267	21939.6	20853.7	15345.1	24751.7	11957	12384.2	7766.19	14078.4	11854.8	10919.8	8625.21	10079	42110.4	14889.8	12751.9	12361.7	14215.2	7999.45	13592.9	19029.1	10197.3	9423.59	11804.2	40931.1	13734.8	162042	12805.1	14842.5	7394.09	38521.6	22000.5	651768	11242.6	7625.05	147485	12753.2	20605.7	21312.9	10615.7	81138	27978.2
PoG-P1	18952.4	29805.2	56938.4	41286.9	18360.9	94048.6	21306.2	24198.6	31999.3	27547.6	22146.3	40003.3	19687	29961.7	16431.5	20927	17851.8	20716.7	19946.9	13616.6	80914.9	80027.7	20155.9	15298	30337.2	17842.6	41394.7	58489.2	13814.9	14621	24063.4	52717.9	19722.2	283193	16437.1	22215.2	25703.3	67264.3	23390	931544	13082.8	21667.2	275335	21294.1	29535.6	24563.7	24304.5	132002	31157.5
PoG-P2	118287	12856.4	43617.1	36241.1	14544.8	115518	13863.4	12329.6	27705.7	27884.4	30572	28360.4	16299.2	20859.2	13347.6	14876.1	11062	40077.6	14111	15507.5	60676.9	28679.8	10439.9	16061.1	24584.2	12438.1	25919.9	33966.8	13434.1	16464.9	15945.4	51160.5	21946.2	179719	14564.7	15007.9	11240.4	58254.4	20946.7	1.05699e+06	13591	15055	197329	16299.1	28135.2	23512.3	16952	125711	14167.4
PoG-P3	130863	23776.2	55937.6	41343.7	15658.9	88055.9	22200.1	26785.7	29496.7	24689.4	33382.1	34933.8	21486	27063.7	13073.1	15231.8	14959	29838	24889.2	17531.4	93433.4	36110.3	19164.7	16762.9	21041.7	14962.4	39418	61519.6	21454.2	16956.2	17293.9	55746.8	16132.5	219621	18345	18767.2	18882.5	73863.9	20184.2	954998	16000	21737.2	218280	17211.2	33030.9	23262.4	20445.9	89303.1	29149.3
PoG-P4	35876.8	29591.1	57010.2	86436	18387.9	101870	28347.1	25996.1	55097.3	29584.6	39968.9	95128.3	18478.6	25115.4	16358.3	25816.9	13586.4	42311.1	25023.7	15274.2	98520.5	51236.5	39622.9	17471.9	25368.5	15414.8	91467.8	88865.1	19436.4	14324.9	20247.2	63292	20401.4	387645	16533.9	16799.6	17579.7	80042	27412.2	991123	13580.3	19044.9	233562	24874.7	42565.7	35518.2	18811.8	245637	27483.2
PoG-P6	122956	26247.9	57262.6	50724.6	16137.7	77772.7	17698.5	15999.1	34438.9	26256.7	24646.7	41056.2	17617.8	35703.7	22452.4	16768.6	21638.6	46608.5	23147.6	15231.7	76830.6	80481.9	24310.7	16716.6	26612.4	14303.1	74047.7	50415.5	17009.9	18134.8	16951.5	59649.6	19752.5	226474	14214.9	18494.1	16371.9	61410.7	21461.6	952003	14126.5	13957.1	245093	21616.8	29537.6	28510.7	19006.9	163876	47618
PoG-V1	12839.1	43360.3	45306.8	30289.3	19117.7	142397	15637.7	15807.3	31405.3	31413.8	25116.3	23609	21938.3	33894.6	11819.2	16230.4	11705.6	29399.8	15453.7	13959.5	70577.8	36678.4	15671.8	15059.8	19336.8	16760.7	34244.9	57886.1	13904.8	12972.4	14616.7	47871.8	16183.9	213632	14769.4	18175.1	14382.2	55499.1	21558.7	956168	12123.5	14609.9	188242	17681.6	31303.8	21391.8	25401.5	52605.4	21342.9
PoG-V2	84801	26790.9	47134.4	48140.3	21016.5	91593	16658.4	23999.7	33439.8	30110.1	31240.8	100777	17741.6	29646.4	9857.39	18255.6	13296.3	36647.3	22544.2	14757.8	94461.9	61569.1	24982.9	18030.1	21811.4	11908.6	48808.5	49134.3	16130.8	14624.4	22186.7	94694.3	20729.6	199653	15735.8	22970.5	17926.9	67704.4	26213.8	1.14607e+06	21168.9	13326.4	246214	19043.8	31127.9	23717.7	18123.8	94934.2	34798.1
PoG-V3	274501	24256	49649.5	74664.4	15115.3	83769.6	16225.4	15624.8	28016.5	28054.7	27836.3	28822.1	15117.8	30131.6	28670.5	19703.1	24077.1	30288.9	31263	15339	70337.9	37821.7	23468.4	19322.4	29072.3	15388.4	41129.3	52125.8	17644.3	15612.6	12604.4	73512	20649.3	259911	17644.5	19357.9	15212	76073	25630.7	940752	11301	15461.9	172625	17948.8	25094.4	22044.4	19260.6	146796	38883.2
PoG-V4	40429.6	29795.3	49146.8	57942.7	16106.5	90959.4	15045.9	28064.1	37228.5	26750.6	33901.7	68736.8	22304.7	25938.1	11507.3	17478.8	14819.6	26146.3	16664.2	16012.8	62799.5	32922.7	14204.7	17407.9	16984.8	16682.1	25092.2	41134.9	11766.6	15714	19692.8	65614.4	28333.2	219671	18145.9	20312.7	35838.4	60936.9	23949.1	934968	13648.1	17585.7	204048	22789.8	35916.7	28969.8	20185.2	147698	45847.5
PoG-V6	107954	15327.5	37513.4	32280.9	14020	133275	11415	42208.4	33186.9	28310.2	21887	18839.2	14199.5	13632.8	7283.83	11914	9079.76	17813.3	12150.5	15122.2	60509.9	12171.6	15451.9	16103.7	19801.8	17623.3	10649.5	19743.9	6439.43	8365.32	24163.6	44966.4	19758	200889	14246.4	20967.2	11580.5	56527.8	20475.8	779675	9726.4	17186.9	180178	15649.4	23153.7	31757.3	9125.98	80467.2	35554.3
PrG-P1	16892.5	37055.3	50755.4	31620.2	21996.2	104776	21785.7	22344.3	28939.5	36370.5	21723.9	23656	24945.5	20732.3	17434.9	20670.9	19356.8	31485.4	19585.1	19709	57684	30988.9	15820.5	19465.9	27349.4	19949.4	27281.5	84491.5	20953.6	16629.1	19949.6	41494.7	17229.8	211444	19382.9	20699.4	20241.1	54341.2	27484.1	763746	13894.4	18847.9	179026	21549	32249.8	25187.4	29091.6	76932	15208.6
PrG-P2	27744.7	17213.4	46254.2	18889.6	13714.9	103426	14084.7	15174.4	21183.7	29387.3	20327.5	22363.4	17070.3	13057.7	9610.89	16664.8	12540.2	17574.8	12930.8	13626.8	61799.2	31252.7	13278.7	17549	17823.8	12053	17759	41045.7	12885.9	11747.1	14907.8	51461.6	19431.2	261089	14433.6	13016.6	17131.6	59717.5	25380.3	793212	11237.6	14308.6	183375	14542.5	24261	22561.7	16691.5	36479.9	14473.2
PrG-P3	283608	29212.2	55920	20134.7	19701.2	113894	21223.3	15166.8	26916.2	26494.6	21624.6	25228.9	24093.4	17148.1	14723.6	15226.6	15256.3	26827.9	14501.7	14144.2	54514.5	24189.7	16597.4	16771.1	18025.8	18069.9	26705	107755	25457.8	19566.8	14997.2	53378.9	18052.7	191383	17547.2	19089.6	17728.1	53236	22159.8	733756	12926.1	19719.6	153575	19691.5	31864.9	29055.2	26361.4	75920.5	19881.6
PrG-P4	12225	27048.1	57423	16570.3	17748.8	95169.1	14171.5	13939.9	21931.7	26347.8	22527.7	20980.5	20384.8	16791.2	12097.8	21049.1	13884.1	20763.1	13814.4	13876	50911.2	14160.6	10641.4	15850.9	16098.3	18273.3	18612.3	40381.7	15402.8	15114.3	13656.7	43759.2	18015	217997	15728.5	18334.5	10327.7	54596.5	23441.5	720594	15765.1	17919.7	166119	18618.9	25008.2	24990.6	19401.1	33013	16040.4
PrG-P6	32624.1	34963.1	47692.6	30095.7	16100.7	76103.8	13251.5	13365.4	21685.7	28802.1	18678.2	14724.9	19258.1	14324.6	9913.62	13121.9	14289.5	21047.3	14127.4	12101.1	43636.6	22314.1	9745.14	12852.5	15282.8	15840.5	19332	45069.6	16711.4	12463	14864.4	33099.3	20784.8	179634	12084.6	15587.1	10924.6	48806.1	22255.9	646387	11663	13371.2	151110	16193.1	24565.2	18009.3	19192.2	106749	15507.9
PrG-V1	13845.5	31643.5	47640.8	36407.5	19791.9	87703.6	14754.8	12981.5	30099.4	28889	22251.8	23990.2	18451.4	21919.2	11119.3	15592.9	12575.7	33088.9	16348.4	17721.6	47582.8	64807.8	17090.2	17195.2	20927	18721.5	32226.7	52080.9	23111.5	15638.9	18206.9	39706.1	15786.6	209604	30528	15595	17883.3	56290.4	23438.3	898402	13667.4	18745.7	184533	32778	26920.3	23520.5	21960.5	81089.3	37522.1
PrG-V2	123155	29304.9	56822.5	67056.8	18174.9	124466	17816.3	19108.4	29450.6	35806.2	44142.9	35090.2	29504.1	29751.8	13409.9	19245.7	21300.8	38616.8	33544.5	13796	83428.2	63396.8	17763.1	16766.8	29301.9	16371.8	58313.4	65109.7	18999.5	18323.6	28005.4	63619.8	23545.7	229848	21220.5	22751.1	14012.2	56099.7	27226.6	840213	21987.5	17960.7	249167	20263.1	31129.9	31373.8	28126.9	137665	41000.7
PrG-V3	225538	30372.1	48331.9	46007.8	15401.4	87294.7	22635.1	17137.1	32195.8	31404.4	29138.2	24293.4	24894.7	22347.6	14775.9	17400.2	17082.1	23902.4	17689.3	16102.6	61086.9	36303	16868.8	16327.3	28402.8	18729.8	30776.1	92252.1	29350.2	17214.3	19727.1	60925.5	39237.7	213218	19702.9	22121.7	16409.3	57678.7	23467.1	738701	14730.7	18103	183044	16311.8	30648.3	25822.9	30237.7	178083	29372.7
PrG-V4	27781.3	43346.5	65901.6	29603.3	25328.1	134874	18156.7	23488.9	24564.9	37383.4	28671.4	30364.4	21765.8	17962.4	17577.4	16655.9	13484.2	30601.2	19591.3	13501	69109.6	33060.9	17858.5	16245.8	23118.2	14507.2	41229.1	67819.9	17408.5	18300.3	26486.1	59703.9	20013.6	333657	20008.1	20612.8	16461	59960.6	27878.1	878973	19454.8	23888.7	185357	22738.2	31039.5	23888.7	23469.1	65503.6	26087.1
PrG-V6	100020	19407.2	35229	23922.3	15336.3	73050	9588.66	14016.5	17089.8	20743.4	15056.1	13027	14549.8	8268.96	13184.3	13309.1	9710.32	16131.2	8291.29	10407.7	35960	8798.54	9947.47	11095.8	11808.2	9491.77	15520.9	51741.7	13192	11045.1	10765.4	39505.5	11643.5	164714	12602.9	17704	8355.54	45372	19903.3	571746	9561.51	9340.43	136627	14036.1	22186.6	15392	11583.4	55744.5	19236.1
Put-P1	13871.6	22116.6	61038.4	14241.4	14038.2	111727	12222.6	15835	28790.3	28986.9	21246.7	61257.4	16006.7	18932.6	8821.19	15868.9	12053.7	21702.3	14250.5	17284.7	89562	22670.9	18615.9	14117.3	22375.6	11807	18361.9	47498.8	14231	12344.3	10660	75381.8	16672.4	234905	10748.8	11219.8	11009.9	54289.4	24301.8	876214	10518.8	13313.8	208104	15646	29944.1	31195	19009.3	56236.6	17045.5
Put-P2	33294.6	14704.3	43504.9	29154	14730.6	89784.9	12130.4	11759.2	20896.2	25437.5	17953.9	43135.6	14280.2	16591	7866.82	10882.6	16015	18201.8	9992.6	12122.6	48338.8	10173.8	16150.1	11514.5	20118.8	12462.7	21361.7	57417.2	9255.13	13051.7	11152.4	46740.9	15388.5	188484	9373.32	10813.8	12343.5	56904.3	19853.4	611223	9690.04	14017.6	129806	15324.9	23214.4	20765.1	12082.4	40770.7	23184.3
Put-P3	239994	20735.4	53406.4	16381.9	16363.1	87569.6	14035	11328.8	15573.2	32621.8	18441.1	20504.3	17471.8	21778.2	11009.9	10720.7	21664.6	17214.2	14601.7	9965.79	65014.1	19949.3	9683.11	12565.6	16838.9	21929.7	20542.5	66735.9	14939.5	11488.4	7968.67	31319.7	12144.1	186282	9639.55	9510.05	10759.7	49287.2	18487.6	762607	12666.7	13832.4	183342	14037.1	22722.5	18412.6	16909.4	31491.2	9758.79
Put-P4	11717.5	22755.9	46158.8	28545.9	17253	108114	10016	10439	17888.1	31116.6	30187	32704.7	16888.7	11896	9472.33	11056.6	16194.1	21652.3	11277	10411.3	55358.2	11448.7	10116.8	10329.4	21511.8	11627.7	29026.8	48064.2	14373	14261.6	10352.2	38634.6	18565	231471	11053.7	9554.97	9802.33	60318	25113.3	673853	11121.1	13853.6	151108	18255.3	24791.5	22878.7	16629.2	64233	31902.9
Put-P6	50137.1	24503.6	45751.5	18099	12099.9	72502	11082	25305.6	19842.6	19889.8	14204	52041.9	18518	17488.3	14890.6	9511.94	8642.94	15829.9	20102.4	9552.83	44336.1	28873.7	23971.6	10006.8	12853.3	11030.8	35434.5	59907	7390.06	10286.7	8946.15	29148.2	17315.5	204544	12949.9	8067.3	16139.7	45014.2	18661.1	660827	9490.6	21110.3	164764	11115.3	21232.5	17046.8	15101.1	70280	28342
Put-V1	16375.9	25531.6	46669.7	45493.1	13804.7	90154.9	12190.4	19494.4	25593.6	31327.2	21540.4	33023.6	11942.5	10365.9	7721.52	10747.2	10844.4	24613.2	21343.2	10869.6	46522.8	13522.8	15141.2	10697.2	15756.3	13857.9	33220.4	36961.2	11671.7	15358	8425.04	40467.9	13508	219529	13027.8	10621.2	9126.58	51565.6	21874.7	911717	9833.32	9703.29	191740	15093.6	28146.8	22008.6	14953.1	126303	12725
Put-V2	31039.2	19263.6	44368.3	16355.9	13615	106172	10427.7	13406.6	15515.3	28064.2	17328.8	40256.1	14545.9	12430.9	9430.46	9879.57	14069.4	19262.9	11472.8	14392.8	39550.3	14135.1	16671.3	11367.4	15388.8	13635.2	14483	39074.4	15055.5	11399.5	10866.6	38094.3	15070.8	205152	10033.9	10727.1	10091.8	48743.4	18705.2	691512	12620.7	12554.1	156558	18066.6	27871.8	19772.9	13328.3	29535	10115.5
Put-V3	38191.7	20620.8	49454.4	13761.4	20448.6	84080.3	14009.3	12850.7	13138.1	25212.8	16288.8	13697.3	15816.2	10722.9	9131.03	13729.1	8668.48	21237.6	14928	12289.9	43897.3	16251.2	10000	11531.9	14646.2	10446.1	30133.1	100957	14866.5	12175.5	7937.13	36656.7	13274.6	204004	12281.5	11117.1	11421.7	53472.3	19324.1	586338	10881	16568.4	149920	14202.7	24728.1	22936.9	16319	30445.5	11650.2
Put-V4	13628	26330.9	46346.4	18878.8	17268.9	94321.7	11142	12352.9	20627.1	29876.1	18862.1	33906.5	17351.1	16346.2	8828.9	13375.4	14593.7	23387.2	19102.7	14156.4	46112.5	16688.3	11773.8	12353.8	15518.2	10412.7	15090.3	50166.7	15789.1	14124.8	10543.8	40927.5	18241.8	198725	13508.8	12095.5	16510.2	50800.7	21549.1	655631	10833.5	12157.7	141232	18029.8	24343.8	25520	16544.5	44898.6	12976.5
Put-V6	24004.3	16064.8	35071.6	7408.68	9627.18	54132.9	5823.3	7724.09	11574	18696.4	13533.4	43490.4	8294.15	6925.85	7249.52	9811.44	6989.65	11604.7	6100.89	9299.76	33314.1	4306.2	6518.07	7908.88	9710.96	8351.74	7237.54	20985.6	6687.15	5874.78	8280.51	32421.4	13628.2	146033	7589.74	11834.7	5317.37	34001.1	17064.9	536013	7169.65	5736.33	122137	9813.25	21350.7	13990.6	8819.58	27094.7	15069.7
SNR-P1	10075.7	26010.6	63556.1	48824.6	24379.5	216832	21894.3	43747.8	32891.7	37871.3	18644.2	23468.4	25579.8	12566.6	7925.25	11754.4	9334.94	22969.5	25186.1	13010.1	47922.8	21205.2	9500.47	9062.25	17189.8	14182.3	24932.7	53641.4	14150.7	12101	15838.9	63254.1	11566.8	228166	11446.7	10157.4	40067.9	51676.8	28415.6	712189	13165.3	14694	162918	15572.3	25409.6	28757.4	18467.9	193613	16490.6
SNR-P2	34628.7	18501.5	72905	16863.9	18504.4	143406	10904.7	12207.8	16128.9	32388.4	16977.1	17601.2	14135.9	7691.26	7443.33	12105.4	7466.93	15861.4	6785.88	10211.3	47220.7	17473.9	7569.3	8056.77	13505.8	11044	12394.6	32630.6	7184.91	13923.7	17627.8	26758.1	10633.6	190963	8755.5	7841.46	10625.9	55122.2	26244.7	650874	9661.45	11738.3	153046	11052	21818.1	26621	10860	21684.9	10283.3
SNR-P3	11883.3	20746.6	52311.2	11575	19432.2	124682	14846.3	11773.3	16127.4	27909.3	17279.2	14436.4	21034.2	16749.9	8439.65	10786.6	8636.3	22566.9	13035.9	10952.2	43943.8	11535.6	7885.82	7676.13	13505.2	12848.7	14858.5	55063.9	12841.3	13860.4	9855.49	32087.6	7580.59	178795	12762.7	11395.5	13686.6	58691.9	17265.1	644418	8050.46	12500.2	160778	14846.2	20569.6	22209.2	16670.8	21145	11851.3
SNR-P4	8523.05	21252.6	61518.7	12702.9	17569.6	125625	11325.1	12642	20465.2	32235.3	18480.8	24227.5	17762.2	12402.9	13223.8	11592.4	8047.24	22079.2	10234.1	12676.4	57654.1	11059.2	9612.45	8092.04	16098.7	11472.1	10646	51861.2	11309	13227.8	12312.2	24969.9	9844.67	224894	10878.4	10739.4	11713.1	53823.8	23964	661377	11053.1	13714	152885	15356.2	24871.1	23704	14637.7	26385.4	12964.1
SNR-P6	7351.13	17753.9	46462.6	7196.83	13087.2	98439.1	7956.43	8139.96	12487.1	28698.2	14627.3	12913.5	10961.5	5727.55	5335.11	5943.62	4929.42	15184.1	5637.24	8226.74	45697.4	5845.46	4797.56	5860.28	8939.08	9796.57	10546.2	36699.4	6569.58	8243.54	7308.18	25282.5	10368.2	177613	6474.01	8278.85	6890.41	40880.5	16124	610639	6711.24	11575	134632	10388.2	19226.2	19371.2	12337.3	15027.2	7216.18
SNR-V1	7673.56	24161.8	69859.7	13088.7	27584	137296	8238.08	12547.1	18514.3	35471.4	17034.1	17550.1	14002.3	9658.26	8631.7	11496	7369.65	28502	8777.65	8244.13	43647.3	10958.1	12752.9	9388.35	17913.9	11483.4	15045.5	41953.9	10158.7	12622.8	18312	22448.3	8418.52	204896	11726.5	9535.32	10331.9	59180.4	21568.1	770507	8828.25	11189.8	178204	16989.3	30903.4	31613.2	13389.5	16841.8	10217.8
SNR-V2	62095.4	27195	62841	35992.6	17013.5	142883	9980.89	22102.8	18648.6	38870	14265.8	13398	26400.1	9630.55	12424.7	14671.5	7854.48	31648.2	11622.1	11278.5	40454.3	23578.6	12951	8799.46	13585.7	10951.2	34926.9	42692	10344.5	10668.8	13321	31546.5	10010.2	196132	12786	11684.7	13921	52136.3	20773.6	726957	9808.22	9197.84	160748	13152.3	21624.2	31454.7	11850.5	37227.3	11576.5
SNR-V3	13184	28020.5	56369.9	11294.2	17213	119597	10391.1	10751.9	20658.9	36916.1	14411.1	12575.1	15877.7	8412.9	8878.09	10296.6	7079	23075.9	9686.17	7615.97	38651.2	9081.6	8711.39	6875.87	11836.9	11801.6	11527.9	72939.2	19267	10996.5	12243.9	21747.1	7888.68	182093	14290.2	10811.5	10503.7	45900.2	19422.8	674190	11298.9	11735.2	146744	16656.7	20764.5	24355.5	12085.6	17934.1	8700.96
SNR-V4	6254.38	29632.4	75029.4	15248.2	26839.5	157302	12873.7	17871.6	19938.1	49550.3	18872.1	25394.6	14022.7	14018	11185.3	13407.6	10948.9	21872.8	10850.7	10504.9	66320.7	12648.9	19156.7	7999.26	14156.3	10080	10956.6	51553.6	11969.4	13668.5	13549.9	38591.7	11969.9	307493	11991.5	11790.4	22617.4	66439.7	24091.3	839070	10605.9	11514.6	186993	15660.3	27036.3	36067.3	13991.6	21820.2	14062
SNR-V6	6231.19	11309	41132.9	5918.09	12298	89284.6	4881.46	8029.19	11805.5	21701	11068.2	10323.9	7653.03	5196.87	5625.53	7755.18	6475.8	13182.4	4484.89	6045.12	29961.8	3533.95	5401.49	4909.06	9078.25	7416.6	4463.21	16555.7	4695.82	5462.07	13008.5	31786.9	7696.46	207470	6731.48	7081.69	4946.53	46008.6	19817.9	526381	6209.51	5156.98	115639	8165.32	15219.5	16188.6	5170.83	12834.2	6791.05
STG-P1	60612.2	25996.1	37364.1	79480.3	14817.2	98316	23060	35479.5	48046.9	25849.2	32919.8	93079.1	21772.2	20979.6	18103.6	18719.8	18256.4	24139.3	23388.3	12364.3	99655.4	59013.1	27559.7	16577.7	21678	10521	56680.2	28757.4	8867.47	14407	17872.7	56254.8	23830.6	203073	13391.6	12115.9	27054.5	65795.7	25404	866816	8947.1	13445.6	211687	19625.9	35220.9	20080.9	12531	213808	48605
STG-P2	21865.7	15849.9	25678.4	13671.7	9471.56	87036.1	14258.3	14977.1	26436.7	30428.5	19144	32186.2	11594.5	25737.2	5159.27	12779	10864.4	25145.7	29767.1	11970.2	68361.9	37296.3	16451.6	14877.8	16089.5	6048.94	35018.6	28480.2	4822.4	10683.8	8814.01	44586.6	15073.7	197403	13785.9	10883.1	15852.8	54132.2	19114.5	926081	8175.11	9776.74	202801	15974.6	34975.7	19709.2	11708.5	34821.4	17126.2
STG-P3	99018.7	13502.9	35543.7	28978.1	12072.5	111096	15428.5	29115.1	34204	30375.9	29661	86529.7	16417.2	36313.7	19285.9	24958.9	15672.1	40708.4	28807	16847	74474.4	45855.2	20451.8	18563.8	32588	10031.6	35231.6	35255.2	15754.4	13193	9753.13	75152	20523.9	243712	26837.5	18223.3	19128.5	67116.3	25859.3	949749	11552.9	22965.3	246456	22149.8	35745.9	19109.4	13102.6	62026.3	35181.3
STG-P4	30699.6	17912	34523.8	64933.1	13725.8	109002	19282.7	36757.2	42601.5	35051.4	31795.2	65243.9	34537.7	44154.6	19817.5	19239.1	20645.9	20489.2	28275.2	11118.3	90389	55711	26072.3	15469.5	31861.9	18709.2	58666.1	35218.7	13148.8	15690.5	11342.4	72717.9	28060.6	300537	16820	14519	30206.6	74401.6	32005.7	1.00617e+06	16254.7	17008.6	213239	30439.7	35185.7	30660	21351.9	224073	53434.8
STG-P6	36470.2	23305.6	28395.1	33593	9009.25	71804.7	14993	24681.2	33674.3	34429	23363.5	54966.5	13632	25940.3	18628.6	22714.1	13886.6	26761.8	25589.1	6880.77	71315.2	44833.2	15867.2	10924.4	19347.2	4687.28	36567	32065.6	13076.4	10214.6	13757.4	48370.6	22656.6	213016	10186.1	8937.92	25437.3	59778.8	17510.4	941651	8170.08	13955.7	272053	23684	30608.1	17813.2	17483.1	100134	33553.7
STG-V1	6353.36	13447.7	36495.9	14346.9	13027.2	85450.4	6776.33	17494.4	22368.4	33133.1	25127.1	33603.9	10224.9	16539.4	9536.86	13715.3	7180.19	19225.3	13638.8	11118.9	68463.9	32790.6	18096.2	10521.9	25305.8	10808.5	21206.6	19505.4	5480.9	6714.01	11551.1	49863	13405	235160	13255	13556.1	12857.6	69893.6	17985.2	1.07866e+06	6731.68	6641.61	247014	17755	28525.6	26151.7	9276.7	26922.4	19099.1
STG-V2	125040	19389.1	31594	66481.7	23396.1	124853	18140.6	33160.2	41085.8	36031.8	46010.7	67462.1	25642.1	37064.4	13208.2	14669.3	20167.1	47328.1	29005.3	15284.5	73372.8	52018.5	20624.2	13759.6	30091.4	9263.96	42368.9	23857.3	12350.7	11893.6	12122.5	53368.5	19667.4	200270	12824.6	25286.2	27697.1	52878.2	30335.4	892833	17025.5	14874.9	204150	21005.3	32146	31297.3	11901.7	186891	32342.5
STG-V3	132970	26176.6	33075.6	68831.2	14033.4	117482	22708.4	42961.2	43498.7	32569.5	26688	74348.6	33706.6	29980.2	20010.8	22294.5	21566.6	26984.7	27016.5	15703.1	76807.8	64213.3	26271	14515.1	25084.7	17765.8	55365.3	53612.7	21417.6	12249.1	19597.1	63807.8	25589.6	248171	14023.8	15586.7	29658.7	63470	20716.2	1.01344e+06	17404	27209.2	227641	23428.9	36840.8	29710.7	26618	176810	42658.4
STG-V4	33082.3	29607.2	39516.4	111478	18965.1	114236	22738.1	37649	31654.7	31864.8	31092.1	64749.9	27121.6	28332.7	28426.9	22636.6	18943.2	37377.9	24080.8	27011.5	90849.9	46719.1	20612.2	15552.4	27301.8	16772.8	44135.5	42705.3	16676	17793.8	16012.5	84741	35388.8	294905	21070.6	24595.4	49063.7	82763.2	23627.4	1.00255e+06	13650.9	17796.3	226145	23904.7	38359.1	36856.7	21451.2	236936	62093.2
STG-V6	44220.8	19690.4	22275	34996.8	8493.97	71379.1	12179.8	21649.2	27996.3	18156.4	24158	60361.4	12331.9	15444.6	4022.33	11006.4	13366.7	20109.4	20223.6	5403.08	60085.2	19038.9	12263.2	5625.92	13640.4	6149.56	14364.1	15538.2	8926.05	9143.2	6200.56	48625.9	13418	165443	10370.1	12347.4	11934.3	55853.6	17686.5	682560	7499.56	15842.1	156407	16089.5	31276.3	16248.1	4774.57	87167.8	32409
Tha-P1	14749.9	37844.9	64659	37959.4	21552.3	80988.5	10502.6	48738.7	49369.7	24207.7	37281.5	45477	25849.4	48967.6	23128.7	20366.8	12083.6	35667.1	13361.7	8129.86	73801.1	51040.4	22184.7	49157.3	23178.1	15434.5	28845.1	98818.1	19072.5	16327.3	10929.3	54784.5	18993.3	281851	13617.4	56307.9	32716.2	69625.3	27302.7	882794	13609.5	19220.8	189638	27018.7	39673	19313.5	51318.4	49681.4	26836.9
Tha-P2	16361.2	23152.6	62343	19010.3	17238	85745.6	9121.19	9198.59	31158.9	24202.5	16698.9	59051.5	13785.5	14335.3	12498.8	7511.03	13073.5	17003.9	7771.74	5204.56	67342.6	13107.5	14179.6	9388.4	21177.6	11758.2	14649.4	40096.7	16856.6	15921.6	7368.51	48884	12544.2	371761	6887.52	7622.18	11526	68336.2	22220.2	748003	8458.07	8120.8	167248	12208.5	28728.4	19239	13705.6	28918.5	15095.2
Tha-P3	184336	20320.7	48360.4	39829.7	16031.3	87632.2	11267.9	14699.6	19096	22125.6	17343.2	27899.4	20890.2	16214.4	12697.3	8876.55	8183.24	20177.9	15862	9569.29	42657.1	20556.4	29632.7	9485.87	21491.3	12533.1	25523.8	86629	21738.9	13840.7	11276.1	42023.1	14674.6	218299	8314	8067.11	16577.6	43327.9	17682.6	622638	9015.3	10877.6	114983	13190.4	23892.1	15983.8	19877.8	95138.5	14138.2
Tha-P4	18683.8	29091.6	69308.9	29357.6	21108.7	98219	10635.8	17644.5	35583.7	28790.1	24221.8	25324.3	17872.1	9208.91	11528.8	10240.7	8848.08	24901.1	8883.97	8645.46	72525.5	12173	14514.7	9332.03	23954.9	12549.6	20896.7	71542.3	14955.3	13623.5	10765.8	48669	13750.7	571460	8731.54	11000	14344.1	110541	24157.2	686048	12572.6	10909.2	168149	18956.9	21122.2	29605.6	23246.5	76234.2	13488.9
Tha-P6	45597.3	27161.1	49095.5	21239	17567.8	78501.9	9574.04	21997.5	15699.7	26871.5	16407.5	16730.8	14573.4	9381.1	8272.15	9595.35	8598.61	18423.3	15642.2	8171.02	43358.6	11004.2	8725.86	7060.01	13187.5	15143.2	16512.3	51950.6	13380.9	10017.5	8296.25	50626	11919	213600	6114.74	5879.34	8757.03	64794.4	21212.9	567835	11929.4	8290.58	131271	12101.9	18683.9	16927.7	13994.8	42094	11145.4
Tha-V1	6293.33	28189	58736.1	17361.6	20920.9	91004.4	14327.7	10582	29654.5	25800.3	23137.2	23872.5	15366	13879.6	12074.9	10532.2	16687.5	27572.4	15578.4	7597.66	73746.8	14274.3	8439.57	10087.6	22821.9	14899.2	22568.5	51650	12787.8	10920.1	13224.2	42514.4	18144.4	328802	9143.81	7526.45	15190.2	88923.1	19097.7	906236	9690.18	13877.1	201415	12881	25168.5	24139.4	15062.1	28419.1	10785.2
Tha-V2	110564	23065.3	59346.8	30077.6	20320.2	117797	11578.7	13763.2	21890.7	32859.8	24978.5	90858.5	17506.2	11341.9	16015.8	11862.2	13469.2	27297.6	10324.7	10444.3	70213.1	12637.2	8312.48	12442	16298.4	15570.1	19791.5	47588.4	14251.9	11985.1	10874.8	41061.8	19265.4	282787	9471.79	9636.63	9449.84	57597.6	27810.7	818284	10201.2	9842.47	188089	15702.4	26578.6	21902.1	17939.9	115342	11134.6
Tha-V3	60724.1	22219.6	45557.3	16311.2	14970.6	87122.8	13609	11435.4	16360.3	24683.4	20080	41665.2	17532.9	10718.1	13279.2	10800.7	10530.7	18925	10573.1	7580.95	55212.9	12969.3	14395.9	11418.3	15026	14817.5	17631.2	68454.9	16657.4	15349.5	7840.64	44455.8	19755.8	253674	9169.83	8303.55	12599.8	65327.9	20543	757117	9391.16	12429.5	171119	15341.4	19929.1	25128	17472.3	30081.3	12561.4
Tha-V4	12341.3	35580.2	75897.6	22010.3	24825.2	114855	15988	12949.2	19062.8	37509.9	24616.3	45960	17761.4	10761.1	18747.7	16825.2	10234.4	32470.8	12265.5	12582.7	47197.9	10339.4	14251.8	10832.2	15976.7	18627.5	16306.6	61124	17819	16316.1	12299.8	60127	19430.3	258850	11624.2	10568.3	21363.3	67932	27350.4	822160	12093	12335	190512	20127	23083	28992.8	21092.7	52182.7	15286.6
Tha-V6	25213.8	10468.3	46565.7	8481.93	12725.1	57280.5	4537.32	7631.22	14921.5	15096.2	12551.9	14518.9	8418.79	6211.29	5338.75	7450.93	4942	14595.7	5181.76	6342.89	26993.7	4674.11	4415.72	6005.99	10283.4	7548.88	5236.13	19652.5	5454.62	8522.26	7943.55	30281.9	8734.2	172982	5737.61	6284.91	5089.38	56763.2	18199.7	500489	8556.57	6400.89	107281	8604.43	14643.4	10742.1	7925.65	16217.6	7410
tw-P1	25517.5	24710	39379.7	17675.2	10992.3	35774.2	7261.61	14491.9	8974.35	15686.1	8054.43	10838.5	16413	7997.85	6622.61	5588.67	4729.34	20067.4	11965.8	4060.14	19270.1	5793.36	9075.51	5077.97	7048.96	10416	13115.9	57888.9	12442.1	6508.53	6474.8	13903.8	5847.39	111737	3828.21	4224.28	8101.55	30645.1	16519.3	334425	7112.96	5517.51	81471.2	8422.33	11373.6	7933.19	16727.8	38685.3	5763.19
tw-P2	12139.4	11112.9	29884.2	9017.67	8145.62	27781.4	3671.1	4397.27	8474.57	8303.07	9522.2	12284	10963.9	4847.35	5140.32	3946.4	2999.99	10848	6300.3	2623.92	21036.4	2872.65	4519.49	2645.58	4788.89	8174.59	5926.24	25672.5	7405.51	4978.35	4013.34	24008.9	6341.41	104590	2146.04	2123.24	5971.33	22942.2	12612.7	326970	4174.51	2756.41	69313.1	6652.01	8135.96	7359.24	8250.65	16296.7	5404.84
tw-P3	135863	14963.9	30287.9	13700.1	9306.31	29737.6	5346.54	10659	11428.8	11238.1	15881.1	16741.9	23295.8	6075.39	6761.49	10667.5	7055.81	16666.9	10195.6	9987.91	17860.1	10982	9510.52	3653.89	5559.93	16117.2	29965.7	63964.7	12896.6	7396.72	4177.96	14823	3878.05	165131	2904.87	2871.69	7646.72	33589.8	13079.7	562324	5630.6	4136.92	129791	7586.15	15431.9	8732.7	13521.6	26239.1	10748
tw-P4	11093.2	35193	43311	19743.1	12821.4	69812.4	11007	20867.6	23133.4	17280.9	17245.9	59050	21697.9	13166.6	14295.7	9239.79	13255.6	27820.8	20411.2	6399.37	52756.6	18084.8	16428.2	9370.3	17707.4	13798.9	59131.1	78682.1	15316.8	9553.92	7565.2	21921.5	14489.8	240330	10407.7	9838.16	9582.13	62490.1	24270.1	711947	8768.33	8020.84	144893	9068.21	18432.1	17359.3	15875.6	31532.3	6993.02
tw-P6	17883.2	21116.9	27131.7	10005.4	9787.26	41288	6115.47	22872.9	11777.5	10164	14386.3	20825.9	23039.8	9884.48	6285.36	3941.31	7581.33	18528.1	16851.5	3328.94	38448.3	15214.6	15391.9	6393.08	12629.2	8956.29	27528.4	54064.8	14555.9	5863.42	4697.36	14716.3	5959.75	162036	3223.82	3120.24	10650.6	41659.7	14485.4	424057	5663.42	3877.39	79645.7	7401.59	14268.2	6944.57	13422.5	19089.8	10202.7
tw-V1	12032.1	24950.5	34606.9	22829.6	10315.5	36565.6	5278.46	8040.78	8872.4	10575.4	8789.44	11708.5	11014.4	6778.13	9486.24	5533.12	7334.12	23086	13771.2	4850.52	20167.6	7679.49	9404.88	3562.19	6799.11	13042.6	26991.9	72432.9	16613.7	6864.32	5119.21	16231.8	4397.47	114804	3961.6	4107.72	6256.78	33033.4	15821.4	414604	7817.21	4826.76	80980.8	7520.06	14243.3	10553.9	13453.2	54709.1	4753.32
tw-V2	10355.1	19310.6	33316.5	6410.89	10614	51586	5216.3	7188.88	11708.5	16186.5	14403.4	30427.8	16224.7	5943.31	6655.82	5474.71	3831.02	17106.8	13066.3	4789.85	31065.1	5177.83	6546.18	5999.86	5860.86	12042	9604.99	33354.8	11566.3	6637.73	4097.91	13401.5	3886.87	202008	4987.24	2622.37	7036.28	45130.9	14753.8	387079	6258.72	4082.73	85726.1	7355.69	14239.1	12073.4	10739.6	9077.85	5253.06
tw-V3	118644	21009.6	41617.9	17264.1	11304.8	38991.6	4955.7	15886.4	8719.19	8420.4	7110.82	11073	15563.4	8211.23	8155.57	4473.09	4125.6	15310.3	12297.3	3777.47	19136.3	5712.65	10123.9	3731.37	6174.33	16346.5	11499.5	46082.4	9948.69	5549.34	3590.97	10551.8	7273.32	119670	3673.42	3268.18	6861.65	31124.8	17684.5	319241	5955.45	7089.01	81446.8	6873.41	12217.4	9761.19	11431.5	34222.4	5945
tw-V4	15977.1	37784.9	44872.8	18854.8	11562.9	50380.9	7202.93	17340.7	11378.9	12076.1	8781.18	48951.2	21598.8	8670.65	8490.55	5302.35	6100.72	22627.1	12136.6	5074.86	38458.1	17069.4	22195.3	5560.11	10188.6	10617.8	42857.7	61259.5	16032.3	13941.1	7262.18	15148.2	7820.52	284781	5067.32	4498.61	7645.98	71627.5	17746	439474	5850.37	6948.89	104264	9117.78	13905.3	13791.8	13653.7	44819.7	7322.69
tw-V6	19560.1	8855.79	23947.2	4039.76	7411.46	20325.9	2627.78	6103.28	5529.87	7864.62	5433.46	4551.45	9222.75	3120.85	2822.37	3660.23	3408.19	10450.4	4410.1	2851.58	11399	2191.46	2741.6	2460.61	4475.36	6862.19	3203.18	12627.2	3925.19	3421.37	2924.21	10510.4	4026.57	88723.7	2178.3	1441.86	3635.47	18644.7	13558.9	237398	5763.68	2519.52	49856.1	5287.1	8664.96	4694.97	5702.67	8121.61	3914.1
[truncated: 5,000 more columns]
